# Supplementary material for: Highly luminescent scintillating hetero-ligand MOF nanocrystals with engineered Stokes shift for photonic applications
Source: Nat Commun. 2022 Jun 17;13:3504. doi: 10.1038/s41467-022-31163-0 (PMC9205964; doi:10.1038/s41467-022-31163-0)
Supplement: Supplementary file 3 — Supplementary Data File 1 [file 41467_2022_31163_MOESM3_ESM.txt]

ZrDPA(99.9%)DPT(0.1%)
Fm-3m
Rwp 7.1 %
Rp 5.3 %
2Theta	Intensity
°
	Obs	Calc	Difference	Background		Peak Markers
2	6114	6227.472819	-113.472819	6227.472819	4.65124	1
2.02	5978	6145.433044	-167.433044	6145.433044	5.37128	1
2.04	5927	6064.929118	-137.929118	6064.929118	7.59893	1
2.06	5855	5985.925907	-130.925907	5985.925907	9.31017	1
2.08	5936	5908.389356	27.610644	5908.389356	8.91299	1
2.1	5684	5832.28645	-148.28645	5832.28645	11.72259	1
2.12	5580	5757.585163	-177.585163	5757.585163	13.98458	1
2.14	5560	5684.254424	-124.254424	5684.254424	10.75441	1
2.16	5500	5612.264073	-112.264073	5612.264073	12.02823	1
2.18	5420	5541.584826	-121.584826	5541.584826	13.18113	1
2.2	5472	5472.188244	-0.188244	5472.188244	15.23153	1
2.22	5429	5404.046693	24.953307	5404.046693	16.16147	1
2.24	5202	5337.133318	-135.133318	5337.133318	18.68251	1
2.26	5357	5271.422011	85.577989	5271.422011	13.98458	1
2.28	5248	5206.887384	41.112616	5206.887384	15.93395	1
2.3	5170	5143.50474	26.49526	5143.50474	17.67447	1
2.32	5024	5081.25005	-57.25005	5081.25005	19.26288	1
2.34	4952	5020.099927	-68.099927	5020.099927	20.7342	1
2.36	4925	4960.031602	-35.031602	4960.031602	23.41236	1
2.38	4936	4901.022904	34.977096	4901.022904	16.16147	1
2.4	4911	4843.052238	67.947762	4843.052238	17.04202	1
2.42	4894	4786.098563	107.901437	4786.098563	17.88047	1
2.44	4697	4730.141376	-33.141376	4730.141376	19.45263	1
2.46	4649	4675.160693	-26.160693	4675.160693	20.19451	1
2.48	4673	4621.137028	51.862972	4621.137028	22.27833	1
2.5	4640	4568.051381	71.948619	4568.051381	22.93285	1
2.52	4543	4515.885219	27.114781	4515.885219	23.57015	1
2.54	4468	4464.620462	3.379538	4464.620462	25.3916	1
2.56	4428	4414.239465	13.760535	4414.239465	28.18305	1
2.58	4422	4364.725012	57.274988	4364.725012	19.26288	1
2.6	4297	4316.060292	-19.060292	4316.060292	20.7342	1
2.62	4349	4268.228894	80.771106	4268.228894	22.11183	1
2.64	4408	4221.214792	186.785208	4221.214792	23.41236	1
2.66	4220	4175.002333	44.997667	4175.002333	24.64801	1
2.68	4114	4129.576224	-15.576224	4129.576224	26.96003	1
2.7	4149	4084.921525	64.078475	4084.921525	26.96003	1
2.72	4079	4041.023634	37.976366	4041.023634	28.04958	1
2.74	4168	3997.868282	170.131718	3997.868282	30.11992	1
2.76	3989	3955.441518	33.558482	3955.441518	33.00415	1
2.78	4056	3913.729703	142.270297	3913.729703	21.60503	1
2.8	4018	3872.719499	145.280501	3872.719499	22.27833	1
2.82	3897	3832.397864	64.602136	3832.397864	22.93285	1
2.84	3881	3792.752038	88.247962	3792.752038	24.1916	1
2.86	3885	3753.76954	131.23046	3753.76954	24.7984	1
2.88	3910	3715.438158	194.561842	3715.438158	26.54082	1
2.9	3832	3677.745941	154.254059	3677.745941	27.09844	1
2.92	3756	3640.681196	115.318804	3640.681196	27.64564	1
2.94	3786	3604.232473	181.767527	3604.232473	29.23062	1
2.96	3758	3568.388567	189.611433	3568.388567	31.71142	1
2.98	3665	3533.138506	131.861494	3533.138506	30.74082	1
3	3600	3498.471547	101.528453	3498.471547	31.22951	1
3.02	3601	3464.377168	136.622832	3464.377168	32.65611	1
3.04	3564	3430.845067	133.154933	3430.845067	34.91827	1
3.06	3527	3397.865149	129.134851	3397.865149	37.88616	1
3.08	3427	3365.427528	61.572472	3365.427528	24.64801	1
3.1	3458	3333.522517	124.477483	3333.522517	25.82813	1
3.12	3297	3302.140624	-5.140624	3302.140624	26.96003	1
3.14	3278	3271.272548	6.727452	3271.272548	28.04958	1
3.16	3334	3240.909174	93.090826	3240.909174	29.10156	1
3.18	3248	3211.041566	36.958434	3211.041566	31.10799	1
3.2	3350	3181.660967	168.339033	3181.660967	31.10799	1
3.22	3329	3152.758793	176.241207	3152.758793	32.06859	1
3.24	3139	3124.326624	14.673376	3124.326624	33.91676	1
3.26	3123	3096.356209	26.643791	3096.356209	36.53406	1
3.28	3169	3068.839453	100.160547	3068.839453	34.80824	1
3.3	3128	3041.768421	86.231579	3041.768421	35.6802	1
3.32	3104	3015.135328	88.864672	3015.135328	37.37107	1
3.34	3042	2994.3618	47.6382	2988.932539	39.79179	1
3.36	2985	3004.574383	-19.574383	2963.152564	42.84068	1
3.38	2921	3032.33993	-111.33993	2937.788058	27.09844	1
3.4	2896	3010.521984	-114.521984	2912.831811	27.64564	1
3.42	2909	2989.264139	-80.264139	2888.276752	28.18305	1
3.44	2937	2968.570373	-31.570373	2864.11594	29.23062	1
3.46	2977	2948.445747	28.554253	2840.342566	29.74175	1
3.48	2757	2928.896503	-171.896503	2816.949946	31.22951	1
3.5	2815	2909.930179	-94.930179	2793.931523	31.71142	1
3.52	2888	2891.555729	-3.555729	2771.280857	32.18686	1
3.54	2828	2873.783675	-45.783675	2748.99163	33.5771	1
3.56	2746	2856.62627	-110.62627	2727.057638	35.78789	1
3.58	2674	2840.097684	-166.097684	2705.472791	34.91827	1
3.6	2650	2824.214214	-174.214214	2684.231111	35.35541	1
3.62	2703	2808.994521	-105.994521	2663.326726	36.63958	1
3.64	2790	2794.459922	-4.459922	2642.753873	38.69816	1
3.66	2697	2780.634711	-83.634711	2622.506892	41.43443	1
3.68	2575	2767.546524	-192.546524	2602.580224	38.69816	1
3.7	2571	2755.226762	-184.226762	2582.96841	39.09881	1
3.72	2583	2743.711092	-160.711092	2563.666088	40.28067	1
3.74	2646	2733.040039	-87.040039	2544.667994	42.18917	1
3.76	2555	2723.259635	-168.259635	2525.968955	44.74925	1
3.78	2587	2714.422216	-127.422216	2507.563889	47.88076	1
3.8	2578	2706.587366	-128.587366	2489.447807	30.11992	1
3.82	2530	2699.822976	-169.822976	2471.615804	31.10799	1
3.84	2510	2694.206569	-184.206569	2454.063063	32.06859	1
3.86	2600	2689.826818	-89.826818	2436.784851	33.00415	1
3.88	2542	2686.785381	-144.785381	2419.776518	33.91676	1
3.9	2553	2685.199116	-132.199116	2403.033494	35.6802	1
3.92	2520	2685.202721	-165.202721	2386.55129	35.6802	1
3.94	2496	2686.951942	-190.951942	2370.325492	36.53406	1
3.96	2547	2690.627504	-143.627504	2354.351764	38.19237	1
3.98	2541	2696.439892	-155.439892	2338.625846	40.57165	1
4	2577	2704.635254	-127.635254	2323.143547	38.99898	1
4.02	2579	2715.502736	-136.502736	2307.900752	39.79179	1
4.04	2633	2729.383633	-96.383633	2292.893414	41.3393	1
4.06	2532	2747.457203	-215.457203	2278.117555	43.57561	1
4.08	2681	2773.106136	-92.106136	2263.569267	46.42232	1
4.1	2645	2803.250325	-158.250325	2249.244706	42.84068	1
4.12	2687	2834.437313	-147.437313	2235.140093	43.57561	1
4.14	2743	2871.677145	-128.677145	2221.251714	45.01664	1
4.16	2814	2916.01837	-102.01837	2207.575918	47.11294	1
4.18	2901	2968.758512	-67.758512	2194.109113	49.80226	1
4.2	2940	3031.518355	-91.518355	2180.847769	53.02134	1
4.22	2994	3106.343568	-112.343568	2167.788417	32.65611	1
4.24	2962	3195.845661	-233.845661	2154.927642	33.11944	1
4.26	3202	3303.400719	-101.400719	2142.262089	33.5771	1
4.28	3272	3433.435015	-161.435015	2129.788457	34.4763	1
4.3	3534	3591.843361	-57.843361	2117.503501	34.91827	1
4.32	3748	3786.616286	-38.616286	2105.40403	36.2159	1
4.34	4081	4028.803993	52.196007	2093.486904	36.63958	1
4.36	4620	4334.041586	285.958414	2081.749038	37.05909	1
4.38	5390	4725.042175	664.957825	2070.187396	38.29398	1
4.4	6194	5235.829191	958.170809	2058.79899	40.28067	1
4.42	7318	5919.239179	1398.760821	2047.580886	39.49605	1
4.44	8844	6860.907068	1983.092932	2036.530193	39.88996	1
4.46	11107	8206.86064	2900.13936	2025.644072	41.05281	1
4.48	13978	10221.330731	3756.669269	2014.919726	42.9331	1
4.5	17878	13413.312924	4464.687076	2004.354407	45.45955	1
4.52	23361	18798.102732	4562.897268	1993.945412	42.9331	1
4.54	30040	28190.701552	1849.298448	1983.690078	43.30118	1
4.56	40634	43364.771948	-2730.771948	1973.585791	44.39075	1
4.58	55510	62321.754742	-6811.754742	1963.629974	46.16129	1
4.6	70869	77200.150019	-6331.150019	1953.820096	48.55554	1
4.62	80683	80928.322901	-245.322901	1944.153665	51.51024	1
4.64	77967	72419.452087	5547.547913	1934.628229	46.85487	1
4.66	60402	54953.219051	5448.780949	1925.241377	47.19872	1
4.68	38938	36374.820589	2563.179411	1915.990736	48.21904	1
4.7	22570	23407.23887	-837.23887	1906.873971	49.88456	1
4.72	13391	15987.033148	-2596.033148	1897.888786	52.15026	1
4.74	9638	11732.175445	-2094.175445	1889.032919	54.9652	1
4.76	8152	9131.838085	-979.838085	1880.304148	58.2797	1
4.78	6515	7438.421678	-923.421678	1871.700285	35.6802	1
4.8	5518	6276.306609	-758.306609	1863.219175	36.53406	1
4.82	4883	5444.634117	-561.634117	1854.858702	37.37107	1
4.84	4430	4829.034951	-399.034951	1846.61678	38.19237	1
4.86	4094	4360.73583	-266.73583	1838.491359	38.99898	1
4.88	3740	3996.44344	-256.44344	1830.480418	40.57165	1
4.9	3571	3707.846351	-136.846351	1822.581974	40.57165	1
4.92	3440	3475.839346	-35.839346	1814.79407	41.3393	1
4.94	3211	3287.198718	-76.198718	1807.114784	42.84068	1
4.96	3123	3132.594963	-9.594963	1799.542222	45.01664	1
4.98	2971	3005.368708	-34.368708	1792.074523	43.57561	1
5	2956	2900.762458	55.237542	1784.709852	44.30077	1
5.02	2826	2815.438188	10.561812	1777.446407	45.72368	1
5.04	2724	2747.187497	-23.187497	1770.282412	47.79591	1
5.06	2710	2694.786374	15.213626	1763.21612	50.45786	1
5.08	2798	2657.980115	140.019885	1756.245813	47.11294	1
5.1	2671	2637.616033	33.383967	1749.369797	47.79591	1
5.12	2754	2635.987839	118.012161	1742.586409	49.14026	1
5.14	3028	2657.538019	370.461981	1735.894009	51.10733	1
5.16	3004	2710.23979	293.76021	1729.290986	53.64862	1
5.18	3089	2808.382211	280.617789	1722.775751	56.71351	1
5.2	3381	2978.450341	402.549659	1716.346743	51.10733	1
5.22	3726	3272.020987	453.979013	1710.002425	51.7509	1
5.24	4296	3792.344434	503.655566	1703.741284	53.02134	1
5.26	5095	4723.70002	371.29998	1697.561832	54.88835	1
5.28	6269	6244.617527	24.382473	1691.462604	57.31339	1
5.3	7730	8150.021544	-420.021544	1685.442157	60.25546	1
5.32	9212	9642.621981	-430.621981	1679.499072	63.6763	1
5.34	10382	10004.51043	377.48957	1673.631954	38.29398	1
5.36	9730	9124.096576	605.903424	1667.839427	38.69816	1
5.38	7843	7330.581694	512.418306	1662.12014	39.09881	1
5.4	5632	5417.386273	214.613727	1656.472761	39.88996	1
5.42	3944	4073.871049	-129.871049	1650.895981	40.28067	1
5.44	3159	3298.046875	-139.046875	1645.38851	41.43443	1
5.46	2734	2847.182806	-113.182806	1639.949079	41.81319	1
5.48	2556	2566.589365	-10.589365	1634.576441	42.18917	1
5.5	2290	2379.60013	-89.60013	1629.269367	43.30118	1
5.52	2126	2247.653896	-121.653896	1624.026648	45.1055	1
5.54	2155	2150.10494	4.89506	1618.847095	44.39075	1
5.56	2050	2075.17726	-25.17726	1613.729536	44.74925	1
5.58	1990	2015.771999	-25.771999	1608.67282	45.81146	1
5.6	1956	1967.404279	-11.404279	1603.675812	47.54067	1
5.62	1982	1927.125904	54.874096	1598.737399	49.88456	1
5.64	1868	1892.93208	-24.93208	1593.856481	47.54067	1
5.66	1794	1863.419177	-69.419177	1589.03198	47.88076	1
5.68	1771	1837.579213	-66.579213	1584.262832	48.89031	1
5.7	1806	1814.672025	-8.672025	1579.547992	50.53938	1
5.72	1734	1794.143295	-60.143295	1574.886431	52.78477	1
5.74	1729	1775.570512	-46.570512	1570.277136	55.57743	1
5.76	1715	1758.62651	-43.62651	1565.719113	51.18809	1
5.78	1736	1743.0543	-7.0543	1561.21138	51.51024	1
5.8	1692	1728.649355	-36.649355	1556.752975	52.46819	1
5.82	1720	1715.236408	4.763592	1552.342948	54.03812	1
5.84	1678	1700.024741	-22.024741	1547.980367	56.18522	1
5.86	1675	1668.104572	6.895428	1543.664313	58.86937	1
5.88	1669	1627.461256	41.538744	1539.393885	62.0507	1
5.9	1580	1581.750108	-1.750108	1535.168193	55.27188	1
5.92	1614	1574.424662	39.575338	1530.986365	55.57743	1
5.94	1618	1567.450266	50.549734	1526.84754	56.4875	1
5.96	1664	1560.787076	103.212924	1522.750873	57.98346	1
5.98	1595	1554.401248	40.598752	1518.695533	60.0379	1
6	1603	1548.263866	54.736134	1514.680702	62.61882	1
6.02	1585	1542.350089	42.649911	1510.705576	65.69416	1
6.04	1548	1536.63847	11.36153	1506.769364	69.2357	1
6.06	1514	1531.110393	-17.110393	1502.871287	41.3393	1
6.08	1575	1525.749631	49.250369	1499.010582	42.09543	1
6.1	1576	1520.54197	55.45803	1495.186495	42.84068	1
6.12	1602	1515.474912	86.525088	1491.398287	43.57561	1
6.14	1632	1510.537414	121.462586	1487.645232	44.30077	1
6.16	1579	1505.71969	73.28031	1483.926612	45.72368	1
6.18	1534	1501.013028	32.986972	1480.241726	45.72368	1
6.2	1491	1496.409646	-5.409646	1476.589882	46.42232	1
6.22	1567	1491.902569	75.097431	1472.970401	47.79591	1
6.24	1519	1487.485524	31.514476	1469.382615	49.80226	1
6.26	1451	1483.152851	-32.152851	1465.825866	48.47158	1
6.28	1548	1478.965143	69.034857	1462.29951	49.14026	1
6.3	1561	1476.67628	84.32372	1458.802912	50.45786	1
6.32	1491	1477.655609	13.344391	1455.335448	52.38883	1
6.34	1499	1474.183272	24.816728	1451.896506	54.88835	1
6.36	1486	1470.459218	15.540782	1448.485483	51.7509	1
6.38	1462	1466.807887	-4.807887	1445.101788	52.38883	1
6.4	1446	1463.227189	-17.227189	1441.744839	53.64862	1
6.42	1391	1459.715343	-68.715343	1438.414064	55.50115	1
6.44	1366	1456.270862	-90.270862	1435.108903	57.90926	1
6.46	1419	1452.892547	-33.892547	1431.828804	60.83333	1
6.48	1467	1449.579473	17.420527	1428.573226	55.50115	1
6.5	1466	1446.330987	19.669013	1425.341635	56.10949	1
6.52	1447	1443.146708	3.853292	1422.13351	57.31339	1
6.54	1395	1440.025872	-45.025872	1418.948337	59.08955	1
6.56	1397	1436.804789	-39.804789	1415.785613	61.40796	1
6.58	1478	1432.256055	45.743945	1412.644841	64.23634	1
6.6	1447	1425.673509	21.326491	1409.525537	67.54436	1
6.62	1376	1419.225985	-43.225985	1406.427222	59.67424	1
6.64	1378	1416.708285	-38.708285	1403.349429	60.25546	1
6.66	1446	1414.248249	31.751751	1400.291697	61.40796	1
6.68	1429	1411.84887	17.15113	1397.253575	63.11354	1
6.7	1400	1409.513554	-9.513554	1394.23462	65.34862	1
6.72	1392	1407.246174	-15.246174	1391.234398	68.08776	1
6.74	1378	1405.051145	-27.051145	1388.25248	71.30719	1
6.76	1361	1402.933499	-41.933499	1385.28845	74.98806	1
6.78	1382	1400.898982	-18.898982	1382.341896	44.02995	1
6.8	1370	1398.954164	-28.954164	1379.412415	44.39075	1
6.82	1440	1397.106576	42.893424	1376.499613	44.74925	1
6.84	1378	1395.364868	-17.364868	1373.6031	45.45955	1
6.86	1342	1393.739002	-51.739002	1370.722498	45.81146	1
6.88	1411	1392.240486	18.759514	1367.857433	46.85487	1
6.9	1395	1390.882656	4.117344	1365.007541	47.19872	1
6.92	1372	1389.681021	-17.681021	1362.172462	47.54067	1
6.94	1408	1388.653689	19.346311	1359.351846	48.55554	1
6.96	1403	1387.821892	15.178108	1356.545348	50.21275	1
6.98	1378	1387.210639	-9.210639	1353.752632	49.55478	1
7	1330	1386.849537	-56.849537	1350.973366	49.88456	1
7.02	1372	1386.773827	-14.773827	1348.207227	50.86448	1
7.04	1365	1387.025704	-22.025704	1345.453898	52.46819	1
7.06	1383	1387.656015	-4.656015	1342.713069	54.65736	1
7.08	1313	1388.726457	-75.726457	1339.984434	52.46819	1
7.1	1360	1390.312462	-30.312462	1337.267696	52.78477	1
7.12	1390	1392.507026	-2.507026	1334.562565	53.72668	1
7.14	1405	1395.425827	9.574173	1331.868753	55.27188	1
7.16	1356	1399.21419	-43.21419	1329.185983	57.38808	1
7.18	1386	1404.056696	-18.056696	1326.51398	60.0379	1
7.2	1345	1410.19061	-65.19061	1323.852478	55.88187	1
7.22	1393	1417.925026	-24.925026	1321.201215	56.18522	1
7.24	1405	1427.668659	-22.668659	1318.559935	57.08891	1
7.26	1437	1439.971078	-2.971078	1315.928388	58.575	1
7.28	1448	1455.585345	-7.585345	1313.30633	60.61701	1
7.3	1493	1475.565837	17.434163	1310.693522	63.18404	1
7.32	1574	1501.42574	72.57426	1308.089731	66.24508	1
7.34	1566	1535.39985	30.60015	1305.494727	59.74708	1
7.36	1590	1580.901149	9.098851	1302.90829	60.0379	1
7.38	1603	1643.35254	-40.35254	1300.3302	60.90533	1
7.4	1773	1731.785757	41.214243	1297.760247	62.33513	1
7.42	1831	1862.102862	-31.102862	1295.198221	64.30616	1
7.44	2039	2064.102885	-25.102885	1292.643922	66.79368	1
7.46	2372	2396.728645	-24.728645	1290.097152	69.77288	1
7.48	2873	2974.40636	-101.40636	1287.557718	73.22228	1
7.5	3751	3960.083464	-209.083464	1285.025432	64.02664	1
7.52	4968	5366.518603	-398.518603	1282.500113	64.30616	1
7.54	6485	6750.934607	-265.934607	1279.98158	65.14084	1
7.56	7612	7469.325703	142.674297	1277.469662	66.51967	1
7.58	7820	7226.502094	593.497906	1274.964188	68.42632	1
7.6	6664	6120.789264	543.210736	1272.464995	70.84175	1
7.62	4963	4632.906602	330.093398	1269.971921	73.74711	1
7.64	3362	3393.141095	-31.141095	1267.484811	77.12677	1
7.66	2454	2625.255442	-171.255442	1265.003513	47.11294	1
7.68	2002	2185.941179	-183.941179	1262.52788	47.79591	1
7.7	1860	1925.230309	-65.230309	1260.057769	48.47158	1
7.72	1713	1759.950943	-46.950943	1257.59304	49.14026	1
7.74	1615	1648.736319	-33.736319	1255.133558	49.80226	1
7.76	1585	1570.164807	14.835193	1252.679193	51.10733	1
7.78	1493	1512.416111	-19.416111	1250.229816	51.10733	1
7.8	1428	1468.568934	-40.568934	1247.785305	51.7509	1
7.82	1389	1434.35945	-45.35945	1245.345541	53.02134	1
7.84	1388	1407.046295	-19.046295	1242.910406	54.88835	1
7.86	1428	1384.802343	43.197657	1240.479789	53.64862	1
7.88	1353	1366.37195	-13.37195	1238.053582	54.2709	1
7.9	1353	1350.869326	2.130674	1235.63168	55.50115	1
7.92	1413	1337.655329	75.344671	1233.213981	57.31339	1
7.94	1351	1326.259689	24.740311	1230.800388	59.67424	1
7.96	1338	1316.483937	21.516063	1228.390805	56.71351	1
7.98	1382	1310.369882	71.630118	1225.985142	57.31339	1
8	1353	1311.000854	41.999146	1223.583311	58.50126	1
8.02	1376	1313.253397	62.746603	1221.185227	60.25546	1
8.04	1357	1316.073862	40.926138	1218.79081	62.54797	1
8.06	1321	1317.807531	3.192469	1216.39998	65.34862	1
8.08	1318	1313.991415	4.008585	1214.012662	60.25546	1
8.1	1336	1310.70916	25.29084	1211.628786	60.83333	1
8.12	1341	1307.91651	33.08349	1209.248281	61.97947	1
8.14	1339	1305.580326	33.419674	1206.871082	63.6763	1
8.16	1318	1303.676881	14.323119	1204.497126	65.90103	1
8.18	1377	1302.190634	74.809366	1202.126351	68.62909	1
8.2	1283	1301.113368	-18.113368	1199.758702	71.83755	1
8.22	1304	1300.443655	3.556345	1197.394122	64.23634	1
8.24	1350	1300.186581	49.813419	1195.032561	64.79375	1
8.26	1300	1300.353714	-0.353714	1192.673969	65.90103	1
8.28	1376	1300.96332	75.03668	1190.318299	67.54436	1
8.3	1333	1302.040825	30.959175	1187.965507	69.70584	1
8.32	1314	1303.619548	10.380452	1185.615552	72.36631	1
8.34	1345	1305.741764	39.258236	1183.268395	75.50838	1
8.36	1317	1308.460151	8.539849	1180.923999	79.11931	1
8.38	1432	1311.839743	120.160257	1178.582331	68.62909	1
8.4	1380	1315.960518	64.039482	1176.243358	69.16842	1
8.42	1338	1320.92085	17.07915	1173.907051	70.24139	1
8.44	1346	1326.842111	19.157889	1171.573383	71.83755	1
8.46	1312	1333.874877	-21.874877	1169.242329	73.94355	1
8.48	1361	1342.207388	18.792612	1166.913867	76.54543	1
8.5	1398	1352.077217	45.922783	1164.587976	79.63126	1
8.52	1378	1363.787636	14.212364	1162.264638	49.88456	1
8.54	1380	1377.731001	2.268999	1159.943836	50.21275	1
8.56	1382	1394.422805	-12.422805	1157.625556	50.53938	1
8.58	1422	1414.552445	7.447555	1155.309787	51.18809	1
8.6	1405	1439.060862	-34.060862	1152.996518	51.51024	1
8.62	1425	1469.26286	-44.26286	1150.68574	52.46819	1
8.64	1525	1507.046324	17.953676	1148.377448	52.78477	1
8.66	1602	1555.209474	46.790526	1146.071637	53.10003	1
8.68	1644	1618.057766	25.942234	1143.768304	54.03812	1
8.7	1679	1702.515995	-23.515995	1141.467448	55.57743	1
8.72	1843	1820.322494	22.677506	1139.169071	54.9652	1
8.74	2012	1992.609159	19.390841	1136.873174	55.27188	1
8.76	2193	2259.709445	-66.709445	1134.579762	56.18522	1
8.78	2644	2699.901047	-55.901047	1132.288842	57.68626	1
8.8	3384	3444.482411	-60.482411	1130.00042	59.74708	1
8.82	4371	4614.121646	-243.121646	1127.714505	57.68626	1
8.84	5772	6097.546275	-325.546275	1125.431109	57.98346	1
8.86	7206	7384.971936	-178.971936	1123.150243	58.86937	1
8.88	8097	7913.749153	183.250847	1120.871921	60.32787	1
8.9	7766	7465.382114	300.617886	1118.596159	62.33513	1
8.92	6473	6253.807953	219.192047	1116.322972	64.86325	1
8.94	4950	4818.056922	131.943078	1114.052378	60.90533	1
8.96	3615	3696.786729	-81.786729	1111.784398	61.19285	1
8.98	2956	3045.772586	-89.772586	1109.519051	62.0507	1
9	2784	2724.045442	59.954558	1107.256358	63.46559	1
9.02	2681	2592.896739	88.103261	1104.996344	65.4178	1
9.04	2567	2583.798711	-16.798711	1102.739033	67.88423	1
9.06	2671	2671.315329	-0.315329	1100.484449	70.84175	1
9.08	2898	2855.617238	42.382762	1098.23262	64.58503	1
9.1	3045	3158.549843	-113.549843	1095.983574	64.86325	1
9.12	3616	3630.325321	-14.325321	1093.737339	65.69416	1
9.14	4411	4370.612938	40.387062	1091.493945	67.06713	1
9.16	5485	5576.937037	-91.937037	1089.253423	68.9664	1
9.18	7244	7633.884245	-389.884245	1087.015806	71.37357	1
9.2	10646	11154.05234	-508.05234	1084.781125	74.27053	1
9.22	15840	16564.393486	-724.393486	1082.549417	77.64239	1
9.24	22379	23051.123438	-672.123438	1080.320714	68.69661	1
9.26	28406	28249.925042	156.074958	1078.095053	68.9664	1
9.28	31110	29831.931198	1278.068802	1075.872471	69.77288	1
9.3	29285	27106.575236	2178.424764	1073.653005	71.10787	1
9.32	22586	21260.886856	1325.113144	1071.436693	72.95933	1
9.34	14850	14759.213339	90.786661	1069.223575	75.31341	1
9.36	8882	9759.671968	-877.671968	1067.013691	78.157	1
9.38	5633	6715.340568	-1082.340568	1064.807081	73.22228	1
9.4	4101	4966.548672	-865.548672	1062.603787	73.48487	1
9.42	3384	3912.62905	-528.62905	1060.40385	74.27053	1
9.44	2851	3236.599849	-385.599849	1058.207314	75.57334	1
9.46	2497	2778.661457	-281.661457	1056.014222	77.38471	1
9.48	2084	2452.653578	-368.653578	1053.824618	79.6952	1
9.5	2034	2213.538634	-179.538634	1051.638547	53.02134	1
9.52	1842	2029.578336	-187.578336	1049.456053	53.64862	1
9.54	1729	1886.30107	-157.30107	1047.277183	54.2709	1
9.56	1673	1772.377297	-99.377297	1045.101983	54.88835	1
9.58	1626	1680.179307	-54.179307	1042.9305	55.50115	1
9.6	1538	1604.416957	-66.416957	1040.76278	56.71351	1
9.62	1559	1541.326455	17.673545	1038.598872	56.71351	1
9.64	1526	1488.169932	37.830068	1036.438824	57.31339	1
9.66	1413	1442.916754	-29.916754	1034.282685	58.50126	1
9.68	1425	1404.034852	20.965148	1032.130503	60.25546	1
9.7	1419	1370.350649	48.649351	1029.982328	59.08955	1
9.72	1388	1340.952955	47.047045	1027.838209	59.67424	1
9.74	1361	1315.125749	45.874251	1025.698197	60.83333	1
9.76	1360	1292.30026	67.69974	1023.562342	62.54797	1
9.78	1247	1272.020334	-25.020334	1021.430695	64.79375	1
9.8	1278	1253.917022	24.082978	1019.303306	61.97947	1
9.82	1175	1237.689666	-62.689666	1017.180227	62.54797	1
9.84	1272	1223.091677	48.908323	1015.061508	63.6763	1
9.86	1188	1209.919728	-21.919728	1012.947203	65.34862	1
9.88	1223	1198.005473	24.994527	1010.837362	67.54436	1
9.9	1223	1187.20914	35.79086	1008.732038	70.24139	1
9.92	1217	1177.414552	39.585448	1006.631282	65.34862	1
9.94	1155	1168.525237	-13.525237	1004.535147	65.90103	1
9.96	1206	1160.461387	45.538613	1002.443686	66.99882	1
9.98	1178	1153.157502	24.842498	1000.35695	68.62909	1
10	1120	1146.560556	-26.560556	998.274993	70.77515	1
10.02	1139	1140.628613	-1.628613	996.197866	73.41926	1
10.04	1169	1135.329814	33.670186	994.125624	76.54543	1
10.06	1146	1130.64166	15.35834	992.058318	69.16842	1
10.08	1125	1126.549817	-1.549817	989.996001	69.70584	1
10.1	1125	1123.033448	1.966552	987.938726	70.77515	1
10.12	1085	1119.802684	-34.802684	985.886546	72.36631	1
10.14	1124	1115.759936	8.240064	983.839513	74.46647	1
10.16	1072	1111.413569	-39.413569	981.79768	77.06224	1
10.18	1166	1108.086779	57.913221	979.761099	80.14237	1
10.2	1081	1108.046272	-27.046272	977.729824	73.41926	1
10.22	1167	1108.786735	58.213265	975.703906	73.94355	1
10.24	1100	1110.39521	-10.39521	973.683398	74.98806	1
10.26	1146	1112.983043	33.016957	971.668352	76.54543	1
10.28	1160	1116.692128	43.307872	969.658819	78.60648	1
10.3	1143	1121.703396	21.296604	967.654853	78.09273	1
10.32	1233	1128.248502	104.751498	965.656503	78.60648	1
10.34	1181	1136.626043	44.373957	963.663823	79.63126	1
10.36	1129	1147.227637	-18.227637	961.676864	55.88187	1
10.38	1184	1160.582692	23.417308	959.695675	56.18522	1
10.4	1212	1177.540354	34.459646	957.720309	56.4875	1
10.42	1237	1199.077242	37.922758	955.750816	57.08891	1
10.44	1286	1226.172651	59.827349	953.787247	57.38808	1
10.46	1284	1260.757786	23.242214	951.829651	58.2797	1
10.48	1374	1305.125136	68.874864	949.878078	58.575	1
10.5	1419	1363.199565	55.800435	947.932579	58.86937	1
10.52	1452	1439.671424	12.328576	945.993201	59.74708	1
10.54	1575	1539.352085	35.647915	944.059995	61.19285	1
10.56	1629	1682.577534	-53.577534	942.133009	60.61701	1
10.58	1966	1903.218509	62.781491	940.212292	60.90533	1
10.6	2300	2269.289759	30.710241	938.29789	61.76551	1
10.62	2887	2879.314805	7.685195	936.389853	63.18404	1
10.64	3741	3916.881414	-175.881414	934.488227	65.14084	1
10.66	5218	5553.9786	-335.9786	932.593059	63.18404	1
10.68	7171	7647.205223	-476.205223	930.704395	63.46559	1
10.7	9191	9538.723628	-347.723628	928.822283	64.30616	1
10.72	10471	10427.224073	43.775927	926.946766	65.69416	1
10.74	10279	9896.801125	382.198875	925.077892	67.6124	1
10.76	8370	8188.721097	181.278903	923.215704	70.04077	1
10.78	6000	6036.88565	-36.88565	921.360248	66.24508	1
10.8	3994	4205.213195	-211.213195	919.511566	66.51967	1
10.82	2739	3020.740102	-281.740102	917.669704	67.34004	1
10.84	2159	2339.638672	-180.638672	915.834703	68.69661	1
10.86	1791	1936.642508	-145.642508	914.006606	70.5752	1
10.88	1577	1682.190243	-105.190243	912.185456	72.95933	1
10.9	1468	1511.667638	-43.667638	910.371294	75.83296	1
10.92	1398	1391.712525	6.287475	908.564162	69.77288	1
10.94	1282	1303.97095	-21.97095	906.7641	70.04077	1
10.96	1215	1237.719501	-22.719501	904.971148	70.84175	1
10.98	1154	1186.361558	-32.361558	903.185345	72.16821	1
11	1108	1145.659598	-37.659598	901.406732	74.00899	1
11.02	1087	1112.790636	-25.790636	899.635346	76.35133	1
11.04	1088	1085.815173	2.184827	897.871226	79.18335	1
11.06	1020	1063.365283	-43.365283	896.11441	73.74711	1
11.08	1006	1044.454245	-38.454245	894.364933	74.00899	1
11.1	1074	1028.356527	45.643473	892.622832	74.79261	1
11.12	999	1014.52989	-15.52989	890.888145	76.09229	1
11.14	1060	1002.563591	57.436409	889.160904	77.89982	1
11.16	937	992.1432	-55.1432	887.441146	80.20621	1
11.18	1009	983.026297	25.973703	885.728904	78.157	1
11.2	974	975.025452	-1.025452	884.024213	78.41393	1
11.22	1001	967.996253	33.003747	882.327104	79.18335	1
11.24	937	961.828925	-24.828925	880.63761	80.46142	1
11.26	895	956.442604	-61.442604	878.955764	59.08955	1
11.28	984	951.7817	32.2183	877.281595	59.67424	1
11.3	956	947.814077	8.185923	875.615135	60.25546	1
11.32	1026	944.530936	81.469064	873.956413	60.83333	1
11.34	971	941.948597	29.051403	872.305459	61.40796	1
11.36	938	940.112624	-2.112624	870.662302	62.54797	1
11.38	928	939.105198	-11.105198	869.026969	62.54797	1
11.4	923	939.057339	-16.057339	867.399488	63.11354	1
11.42	922	940.168862	-18.168862	865.779885	64.23634	1
11.44	939	942.741271	-3.741271	864.168187	65.90103	1
11.46	908	947.233371	-39.233371	862.564419	64.79375	1
11.48	973	954.358818	18.641182	860.968606	65.34862	1
11.5	994	965.265252	28.734748	859.380772	66.45107	1
11.52	955	981.881185	-26.881185	857.800941	68.08776	1
11.54	1006	1007.623781	-1.623781	856.229136	70.24139	1
11.56	1046	1048.885252	-2.885252	854.665378	67.54436	1
11.58	1110	1117.980012	-7.980012	853.109689	68.08776	1
11.6	1269	1237.047851	31.952149	851.56209	69.16842	1
11.62	1545	1433.297125	111.702875	850.022602	70.77515	1
11.64	1837	1705.753796	131.246204	848.491243	72.89353	1
11.66	2189	1989.625699	199.374301	846.968033	75.50838	1
11.68	2518	2180.078802	337.921198	845.45299	70.77515	1
11.7	2604	2190.98906	413.01094	843.946132	71.30719	1
11.72	2326	2015.760982	310.239018	842.447474	72.36631	1
11.74	1924	1732.49381	191.50619	840.957034	73.94355	1
11.76	1536	1448.16748	87.83252	839.474827	76.02749	1
11.78	1214	1236.88076	-22.88076	838.000868	78.60648	1
11.8	1082	1107.61929	-25.61929	836.535171	74.46647	1
11.82	1030	1032.902056	-2.902056	835.077748	74.98806	1
11.84	973	988.658428	-15.658428	833.628614	76.02749	1
11.86	949	962.288735	-13.288735	832.18778	77.57799	1
11.88	898	948.391678	-50.391678	830.755257	79.63126	1
11.9	923	945.828879	-22.828879	829.331057	78.60648	1
11.92	998	955.991992	42.008008	827.915189	79.11931	1
11.94	954	978.866448	-24.866448	826.507662	80.14237	1
11.96	951	1007.565137	-56.565137	825.108486	62.0507	1
11.98	1005	1027.490979	-22.490979	823.717668	62.33513	1
12	1022	1026.233731	-4.233731	822.335215	62.61882	1
12.02	998	1002.230634	-4.230634	820.961135	63.18404	1
12.04	965	964.822282	0.177718	819.595432	63.46559	1
12.06	878	923.662047	-45.662047	818.238112	64.30616	1
12.08	897	889.93991	7.06009	816.889181	64.58503	1
12.1	869	867.347645	1.652355	815.548641	64.86325	1
12.12	872	853.200878	18.799122	814.216495	65.69416	1
12.14	863	843.842789	19.157211	812.892747	67.06713	1
12.16	861	837.127959	23.872041	811.577399	66.51967	1
12.18	851	831.965388	19.034612	810.27045	66.79368	1
12.2	859	827.77996	31.22004	808.971902	67.6124	1
12.22	852	824.247681	27.752319	807.681755	68.9664	1
12.24	794	821.174138	-27.174138	806.400008	70.84175	1
12.26	847	818.436184	28.563816	805.126658	68.9664	1
12.28	825	815.952185	9.047815	803.861705	69.2357	1
12.3	811	813.665919	-2.665919	802.605144	70.04077	1
12.32	837	811.537394	25.462606	801.356974	71.37357	1
12.34	871	809.537378	61.462622	800.117188	73.22228	1
12.36	847	807.643997	39.356003	798.885782	75.57334	1
12.38	858	805.840557	52.159443	797.662752	71.90374	1
12.4	855	804.114095	50.885905	796.44809	72.16821	1
12.42	789	802.454404	-13.454404	795.24179	72.95933	1
12.44	791	800.853351	-9.853351	794.043844	74.27053	1
12.46	813	799.304388	13.695612	792.854244	76.09229	1
12.48	794	797.802214	-3.802214	791.672982	78.41393	1
12.5	808	796.342512	11.657488	790.500047	75.31341	1
12.52	844	794.921767	49.078233	789.33543	75.57334	1
12.54	842	793.537123	48.462877	788.179121	76.35133	1
12.56	771	792.186287	-21.186287	787.031107	77.64239	1
12.58	839	790.867451	48.132549	785.891376	79.43938	1
12.6	772	789.584543	-17.584543	784.759917	79.18335	1
12.62	814	788.360683	25.639317	783.636715	79.43938	1
12.64	864	787.379598	76.620402	782.521757	80.20621	1
12.66	852	787.949753	64.050247	781.415029	65.34862	1
12.68	787	789.78045	-2.78045	780.316515	65.90103	1
12.7	812	790.770187	21.229813	779.2262	66.45107	1
12.72	825	792.61144	32.38856	778.144067	66.99882	1
12.74	765	792.132083	-27.132083	777.070099	67.54436	1
12.76	734	791.454056	-57.454056	776.004279	68.62909	1
12.78	831	790.83446	40.16554	774.946589	68.62909	1
12.8	808	790.279866	17.720134	773.897009	69.16842	1
12.82	762	789.798904	-27.798904	772.855521	70.24139	1
12.84	748	789.403052	-41.403052	771.822105	71.83755	1
12.86	796	789.107797	6.892203	770.79674	70.77515	1
12.88	791	788.934244	2.065756	769.779405	71.30719	1
12.9	746	788.909951	-42.909951	768.770079	72.36631	1
12.92	740	789.054859	-49.054859	767.768739	73.94355	1
12.94	761	789.224656	-28.224656	766.775362	76.02749	1
12.96	796	789.361146	6.638854	765.789926	73.41926	1
12.98	792	790.632359	1.367641	764.812406	73.94355	1
13	785	792.413362	-7.413362	763.842778	74.98806	1
13.02	795	796.133481	-1.133481	762.881017	76.54543	1
13.04	786	802.414658	-16.414658	761.927097	78.60648	1
13.06	767	813.18877	-46.18877	760.980993	76.54543	1
13.08	834	830.620668	3.379332	760.042677	77.06224	1
13.1	819	854.132952	-35.132952	759.112124	78.09273	1
13.12	806	878.012451	-72.012451	758.189304	79.63126	1
13.14	817	893.856965	-76.856965	757.27419	80.14237	1
13.16	836	894.651374	-58.651374	756.366754	68.42632	1
13.18	813	880.051616	-67.051616	755.466965	68.69661	1
13.2	815	856.865886	-41.865886	754.574795	68.9664	1
13.22	842	833.669881	8.330119	753.690214	69.50453	1
13.24	755	816.475	-61.475	752.81319	69.77288	1
13.26	782	806.277235	-24.277235	751.943692	70.5752	1
13.28	793	800.886166	-7.886166	751.08169	70.84175	1
13.3	744	798.218098	-54.218098	750.22715	71.10787	1
13.32	749	797.221026	-48.221026	749.38004	71.90374	1
13.34	818	797.276932	20.723068	748.540328	73.22228	1
13.36	821	798.110179	22.889821	747.70798	72.696	1
13.38	777	799.585698	-22.585698	746.882961	72.95933	1
13.4	767	801.6458	-34.6458	746.065238	73.74711	1
13.42	806	804.28052	1.71948	745.254775	75.05317	1
13.44	798	807.513611	-9.513611	744.451538	76.86857	1
13.46	838	811.39654	26.60346	743.655491	75.05317	1
13.48	838	816.00711	21.99289	742.866597	75.31341	1
13.5	832	821.451301	10.548699	742.08482	76.09229	1
13.52	845	827.86789	17.13211	741.310123	77.38471	1
13.54	892	835.436072	56.563928	740.542469	79.18335	1
13.56	874	844.38679	29.61321	739.78182	77.89982	1
13.58	870	855.019117	14.980883	739.028138	78.157	1
13.6	867	867.723961	-0.723961	738.281384	78.92711	1
13.62	895	883.018673	11.981327	737.54152	80.20621	1
13.64	888	901.598534	-13.598534	736.808506	71.83755	1
13.66	946	924.415027	21.584973	736.082302	72.36631	1
13.68	936	952.798123	-16.798123	735.362869	72.89353	1
13.7	1030	988.65339	41.34661	734.650165	73.41926	1
13.72	1067	1034.79153	32.20847	733.944151	73.94355	1
13.74	1095	1095.503198	-0.503198	733.244785	74.98806	1
13.76	1191	1177.612135	13.387865	732.552025	74.98806	1
13.78	1267	1292.511008	-25.511008	731.865831	75.50838	1
13.8	1456	1460.289358	-4.289358	731.186159	76.54543	1
13.82	1767	1718.244676	48.755324	730.512968	78.09273	1
13.84	2180	2137.130668	42.869332	729.846214	77.06224	1
13.86	2826	2840.918826	-14.918826	729.185855	77.57799	1
13.88	4126	3977.465011	148.534989	728.531847	78.60648	1
13.9	5676	5542.720032	133.279968	727.884146	80.14237	1
13.92	7448	7203.492517	244.507483	727.242709	79.63126	1
13.94	9037	8403.673953	633.326047	726.607491	80.14237	1
13.96	9441	8634.449535	806.550465	725.978448	75.05317	1
13.98	8656	7780.150549	875.849451	725.355534	75.31341	1
14	6792	6223.292902	568.707098	724.738706	75.57334	1
14.02	4780	4546.608773	233.391227	724.127917	76.09229	1
14.04	3109	3206.067731	-97.067731	723.523122	76.35133	1
14.06	2199	2341.723689	-142.723689	722.924274	77.12677	1
14.08	1674	1834.641368	-160.641368	722.331329	77.38471	1
14.1	1428	1529.814967	-101.814967	721.744239	77.64239	1
14.12	1278	1334.960537	-56.960537	721.162958	78.41393	1
14.14	1141	1203.085303	-62.085303	720.58744	79.6952	1
14.16	1053	1109.595424	-56.595424	720.017636	79.18335	1
14.18	1013	1040.805978	-27.805978	719.453501	79.43938	1
14.2	979	988.638923	-9.638923	718.894986	80.20621	1
14.22	884	948.078152	-64.078152	718.342043	78.60648	1
14.24	834	915.873621	-81.873621	717.794626	79.11931	1
14.26	940	889.842885	50.157115	717.252686	79.63126	1
14.28	857	868.475224	-11.475224	716.716174	80.14237	1
14.3	813	850.697314	-37.697314	716.185043
14.32	800	835.729197	-35.729197	715.659244
14.34	842	822.992765	19.007235	715.138727
14.36	889	812.051728	76.948272	714.623445
14.38	804	802.569669	1.430331	714.113348
14.4	784	794.269079	-10.269079	713.608387
14.42	803	786.934533	16.065467	713.108513
14.44	813	780.486153	32.513847	712.613675
14.46	809	774.716124	34.283876	712.123826
14.48	830	769.587857	60.412143	711.638914
14.5	823	764.974449	58.025551	711.15889
14.52	822	760.8049	61.1951	710.683704
14.54	772	757.022444	14.977556	710.213306
14.56	720	753.583577	-33.583577	709.747647
14.58	745	750.483621	-5.483621	709.286674
14.6	753	747.886256	5.113744	708.830339
14.62	777	745.912627	31.087373	708.378591
14.64	743	744.211647	-1.211647	707.93138
14.66	754	742.624035	11.375965	707.488654
14.68	731	741.045446	-10.045446	707.050363
14.7	734	739.189333	-5.189333	706.616458
14.72	807	737.476068	69.523932	706.186886
14.74	721	735.895135	-14.895135	705.761597
14.76	742	734.438547	7.561453	705.34054
14.78	764	733.101011	30.898989	704.923665
14.8	785	731.885082	53.114918	704.51092
14.82	814	730.821786	83.178214	704.102255
14.84	768	730.068042	37.931958	703.697619
14.86	727	729.675716	-2.675716	703.29696
14.88	728	729.403942	-1.403942	702.900228
14.9	770	729.231184	40.768816	702.507373
14.92	748	729.006429	18.993571	702.118342
14.94	699	728.718502	-29.718502	701.733085
14.96	703	728.630411	-25.630411	701.351552
14.98	736	728.797024	7.202976	700.973691
15	760	729.306295	30.693705	700.599451
15.02	720	730.304816	-10.304816	700.228782
15.04	736	732.048556	3.951444	699.861632
15.06	755	735.004734	19.995266	699.497952
15.08	771	740.042758	30.957242	699.13769
15.1	730	748.686582	-18.686582	698.780796
15.12	738	762.968165	-24.968165	698.427219
15.14	770	783.725015	-13.725015	698.076909
15.16	780	807.841344	-27.841344	697.729815
15.18	811	828.372028	-17.372028	697.385886
15.2	818	837.185607	-19.185607	697.045073
15.22	840	828.447154	11.552846	696.707326
15.24	807	806.789176	0.210824	696.372593
15.26	781	779.971148	1.028852	696.040826
15.28	800	757.898878	42.101122	695.711974
15.3	740	742.147221	-2.147221	695.385987
15.32	760	733.021427	26.978573	695.062816
15.34	735	728.112773	6.887227	694.742411
15.36	700	725.549485	-25.549485	694.424722
15.38	753	724.365505	28.634495	694.109701
15.4	799	724.081884	74.918116	693.797298
15.42	733	724.45616	8.54384	693.487463
15.44	749	725.367373	23.632627	693.180149
15.46	707	726.763493	-19.763493	692.875305
15.48	718	728.636892	-10.636892	692.572884
15.5	733	731.013396	1.986604	692.272836
15.52	705	733.948795	-28.948795	691.975115
15.54	694	737.53035	-43.53035	691.67967
15.56	750	741.882684	8.117316	691.386455
15.58	735	747.178681	-12.178681	691.095421
15.6	746	753.657273	-7.657273	690.80652
15.62	785	761.651776	23.348224	690.519706
15.64	755	771.635744	-16.635744	690.234931
15.66	731	784.298636	-53.298636	689.952147
15.68	817	800.677591	16.322409	689.671308
15.7	840	822.398091	17.601909	689.392367
15.72	841	852.147308	-11.147308	689.115277
15.74	884	894.443228	-10.443228	688.839992
15.76	936	957.39402	-21.39402	688.566465
15.78	1048	1056.165927	-8.165927	688.294652
15.8	1192	1217.55859	-25.55859	688.024505
15.82	1387	1479.89459	-92.89459	687.75598
15.84	1828	1866.323081	-38.323081	687.489032
15.86	2273	2329.51081	-56.51081	687.223614
15.88	2661	2745.367148	-84.367148	686.959683
15.9	2978	2973.79793	4.20207	686.697193
15.92	2972	2913.160019	58.839981	686.436101
15.94	2632	2591.690465	40.309535	686.176362
15.96	2165	2157.136196	7.863804	685.917932
15.98	1635	1754.021312	-119.021312	685.660768
16	1387	1483.414451	-96.414451	685.404825
16.02	1311	1376.576773	-65.576773	685.150062
16.04	1350	1411.578218	-61.578218	684.896435
16.06	1518	1572.266388	-54.266388	684.643902
16.08	1753	1822.36436	-69.36436	684.392419
16.1	2165	2083.334232	81.665768	684.141946
16.12	2334	2264.981104	69.018896	683.89244
16.14	2431	2282.677574	148.322426	683.643859
16.16	2213	2111.455546	101.544454	683.396163
16.18	1832	1822.444187	9.555813	683.14931
16.2	1460	1506.225812	-46.225812	682.903259
16.22	1208	1236.486232	-28.486232	682.657971
16.24	1022	1054.057282	-32.057282	682.413405
16.26	861	944.475518	-83.475518	682.169521
16.28	826	877.955176	-51.955176	681.926279
16.3	793	835.016236	-42.016236	681.683641
16.32	769	805.571275	-36.571275	681.441567
16.34	790	784.367524	5.632476	681.200018
16.36	750	768.498977	-18.498977	680.958957
16.38	742	756.253748	-14.253748	680.718345
16.4	792	746.568199	45.431801	680.478144
16.42	680	738.750077	-58.750077	680.238317
16.44	713	732.324711	-19.324711	679.998827
16.46	726	726.958773	-0.958773	679.759637
16.48	723	722.437812	0.562188	679.52071
16.5	744	718.618236	25.381764	679.282011
16.52	698	715.338518	-17.338518	679.043503
16.54	715	712.565722	2.434278	678.805151
16.56	709	710.205086	-1.205086	678.566919
16.58	675	708.205191	-33.205191	678.328773
16.6	718	706.506434	11.493566	678.090679
16.62	706	705.08152	0.91848	677.852601
16.64	709	703.896802	5.103198	677.614506
16.66	713	702.948852	10.051148	677.376361
16.68	709	702.258719	6.741281	677.138132
16.7	722	701.842944	20.157056	676.899786
16.72	704	701.733586	2.266414	676.661291
16.74	659	701.983926	-42.983926	676.422615
16.76	741	702.678239	38.321761	676.183725
16.78	720	703.948767	16.051233	675.944591
16.8	715	706.006243	8.993757	675.705181
16.82	682	709.197208	-27.197208	675.465464
16.84	704	714.1156	-10.1156	675.225409
16.86	739	721.822549	17.177451	674.984987
16.88	711	734.268219	-23.268219	674.744169
16.9	746	754.98027	-8.98027	674.502923
16.92	784	789.511984	-5.511984	674.261222
16.94	805	842.929244	-37.929244	674.019036
16.96	866	911.54139	-45.54139	673.776338
16.98	961	979.655118	-18.655118	673.533099
17	974	1027.648801	-53.648801	673.289292
17.02	952	1036.597526	-84.597526	673.044889
17.04	969	1000.698584	-31.698584	672.799864
17.06	921	935.976259	-14.976259	672.554189
17.08	813	863.617648	-50.617648	672.307839
17.1	729	801.013609	-72.013609	672.060788
17.12	745	758.072578	-13.072578	671.813011
17.14	718	732.124044	-14.124044	671.564481
17.16	726	716.023558	9.976442	671.315176
17.18	678	705.286384	-27.286384	671.065069
17.2	664	697.989801	-33.989801	670.814137
17.22	676	693.162323	-17.162323	670.562357
17.24	674	688.857223	-14.857223	670.309706
17.26	662	686.106307	-24.106307	670.056159
17.28	660	683.926292	-23.926292	669.801695
17.3	711	682.158328	28.841672	669.546292
17.32	679	680.694734	-1.694734	669.289928
17.34	656	679.450908	-23.450908	669.032581
17.36	695	678.31537	16.68463	668.77423
17.38	721	677.03606	43.96394	668.514855
17.4	647	675.770955	-28.770955	668.254435
17.42	668	674.822518	-6.822518	667.99295
17.44	674	673.855498	0.144502	667.73038
17.46	675	673.470161	1.529839	667.466708
17.48	689	673.189534	15.810466	667.201912
17.5	627	673.032407	-46.032407	666.935976
17.52	716	673.037343	42.962657	666.66888
17.54	696	673.273049	22.726951	666.400608
17.56	708	673.836373	34.163627	666.131141
17.58	744	674.792955	69.207045	665.860464
17.6	740	676.061378	63.938622	665.588558
17.62	679	677.427513	1.572487	665.315407
17.64	692	678.694422	13.305578	665.040997
17.66	712	679.768231	32.231769	664.765311
17.68	711	680.903835	30.096165	664.488334
17.7	709	682.828375	26.171625	664.210051
17.72	666	686.599346	-20.599346	663.930448
17.74	678	693.784125	-15.784125	663.64951
17.76	738	706.494314	31.505686	663.367224
17.78	750	726.232289	23.767711	663.083577
17.8	685	750.962593	-65.962593	662.798555
17.82	723	774.65833	-51.65833	662.512146
17.84	745	790.922287	-45.922287	662.224338
17.86	755	793.573296	-38.573296	661.935118
17.88	693	780.440409	-87.440409	661.644474
17.9	724	757.30413	-33.30413	661.352397
17.92	731	731.190607	-0.190607	661.058874
17.94	694	708.040165	-14.040165	660.763896
17.96	655	691.993074	-36.993074	660.467452
17.98	674	682.310422	-8.310422	660.169532
18	647	676.551557	-29.551557	659.870127
18.02	710	672.700073	37.299927	659.569228
18.04	652	670.033501	-18.033501	659.266825
18.06	637	668.090098	-31.090098	658.962911
18.08	671	666.613491	4.386509	658.657478
18.1	606	665.479428	-59.479428	658.350517
18.12	638	664.69054	-26.69054	658.042022
18.14	668	664.537636	3.462364	657.731985
18.16	736	664.733888	71.266112	657.420399
18.18	651	664.84648	-13.84648	657.107259
18.2	621	665.083468	-44.083468	656.792558
18.22	661	664.766355	-3.766355	656.476291
18.24	646	664.444377	-18.444377	656.158451
18.26	707	664.113341	42.886659	655.839035
18.28	619	663.788355	-44.788355	655.518038
18.3	662	663.535632	-1.535632	655.195454
18.32	635	663.415775	-28.415775	654.871281
18.34	704	663.255747	40.744253	654.545514
18.36	712	663.267733	48.732267	654.218149
18.38	701	663.346767	37.653233	653.889185
18.4	677	663.507542	13.492458	653.558619
18.42	636	663.772502	-27.772502	653.226447
18.44	641	664.176734	-23.176734	652.892667
18.46	672	664.777209	7.222791	652.557279
18.48	662	665.670632	-3.670632	652.22028
18.5	639	667.027669	-28.027669	651.88167
18.52	620	669.155812	-49.155812	651.541447
18.54	706	672.594776	33.405224	651.199611
18.56	675	678.157765	-3.157765	650.856163
18.58	694	686.523174	7.476826	650.5111
18.6	674	697.040837	-23.040837	650.164426
18.62	716	707.406148	8.593852	649.816139
18.64	729	714.994927	14.005073	649.466241
18.66	735	717.274634	17.725366	649.114734
18.68	740	713.167766	26.832234	648.761618
18.7	714	704.688293	9.311707	648.406896
18.72	682	694.729091	-12.729091	648.05057
18.74	694	685.757414	8.242586	647.692642
18.76	742	679.604861	62.395139	647.333116
18.78	665	676.317312	-11.317312	646.971993
18.8	723	674.949122	48.050878	646.609278
18.82	676	674.746928	1.253072	646.244974
18.84	741	675.338308	65.661692	645.879085
18.86	689	676.609571	12.390429	645.511615
18.88	653	678.623975	-25.623975	645.142568
18.9	655	681.246504	-26.246504	644.771949
18.92	692	684.394428	7.605572	644.399764
18.94	678	688.239215	-10.239215	644.026016
18.96	717	692.701	24.299	643.650713
18.98	664	698.270319	-34.270319	643.273858
19	677	705.307837	-28.307837	642.89546
19.02	703	714.35833	-11.35833	642.515523
19.04	690	726.291009	-36.291009	642.134054
19.06	754	742.553832	11.446168	641.751061
19.08	784	765.65776	18.34224	641.366549
19.1	752	800.064622	-48.064622	640.980526
19.12	850	853.580336	-3.580336	640.593001
19.14	955	937.91686	17.08314	640.203979
19.16	1142	1062.987712	79.012288	639.81347
19.18	1363	1220.575831	142.424169	639.421482
19.2	1434	1379.795904	54.204096	639.028023
19.22	1607	1505.874515	101.125485	638.633101
19.24	1654	1566.600457	87.399543	638.236727
19.26	1606	1551.905958	54.094042	637.838908
19.28	1509	1498.574247	10.425753	637.439654
19.3	1432	1464.349731	-32.349731	637.038974
19.32	1466	1511.976583	-45.976583	636.636879
19.34	1692	1700.428795	-8.428795	636.233379
19.36	1977	2036.70666	-59.70666	635.828483
19.38	2465	2440.870311	24.129689	635.422202
19.4	2872	2789.935127	82.064873	635.014547
19.42	3097	2982.445553	114.554447	634.605529
19.44	2832	2935.623268	-103.623268	634.195158
19.46	2608	2648.211654	-40.211654	633.783445
19.48	2080	2229.141526	-149.141526	633.370403
19.5	1682	1783.664269	-101.664269	632.956042
19.52	1329	1400.783795	-71.783795	632.540375
19.54	1054	1141.428147	-87.428147	632.123414
19.56	933	987.573975	-54.573975	631.70517
19.58	872	894.874807	-22.874807	631.285657
19.6	793	835.486393	-42.486393	630.864886
19.62	739	795.188372	-56.188372	630.44287
19.64	770	766.566204	3.433796	630.019622
19.66	763	745.509731	17.490269	629.595156
19.68	739	729.600761	9.399239	629.169484
19.7	677	717.343698	-40.343698	628.742619
19.72	665	707.776184	-42.776184	628.314576
19.74	644	700.260611	-56.260611	627.885369
19.76	681	694.367068	-13.367068	627.45501
19.78	724	689.805259	34.194741	627.023513
19.8	704	686.384258	17.615742	626.590894
19.82	698	683.989232	14.010768	626.157167
19.84	694	682.56954	11.43046	625.722345
19.86	718	682.135675	35.864325	625.286443
19.88	699	682.764424	16.235576	624.849477
19.9	717	684.612371	32.387629	624.41146
19.92	650	687.965593	-37.965593	623.972408
19.94	679	693.30151	-14.30151	623.532337
19.96	713	701.405178	11.594822	623.091261
19.98	721	713.564896	7.435104	622.649195
20	762	732.100584	29.899416	622.206156
20.02	752	761.074286	-9.074286	621.762159
20.04	842	807.716297	34.283703	621.317219
20.06	906	883.879896	22.120104	620.871352
20.08	1002	1004.391173	-2.391173	620.424575
20.1	1278	1174.123724	103.876276	619.976904
20.12	1453	1366.625103	86.374897	619.528354
20.14	1730	1533.027723	196.972277	619.078941
20.16	1847	1632.213323	214.786677	618.628683
20.18	1832	1627.400772	204.599228	618.177596
20.2	1703	1512.470007	190.529993	617.725696
20.22	1427	1334.674814	92.325186	617.273
20.24	1209	1140.557308	68.442692	616.819524
20.26	1012	968.913429	43.086571	616.365286
20.28	824	851.0374	-27.0374	615.910302
20.3	747	781.500071	-34.500071	615.454589
20.32	752	740.13951	11.86049	614.998165
20.34	672	714.106824	-42.106824	614.541046
20.36	713	696.678847	16.321153	614.08325
20.38	688	684.543184	3.456816	613.624793
20.4	679	676.008778	2.991222	613.165694
20.42	633	670.04192	-37.04192	612.70597
20.44	643	666.058359	-23.058359	612.245638
20.46	670	663.750604	6.249396	611.784715
20.48	669	662.981629	6.018371	611.323219
20.5	666	663.898734	2.101266	610.861168
20.52	673	667.085241	5.914759	610.398579
20.54	706	673.622411	32.377589	609.935471
20.56	706	685.017888	20.982112	609.47186
20.58	684	704.842923	-20.842923	609.007765
20.6	785	738.102253	46.897747	608.543203
20.62	842	791.205695	50.794305	608.078192
20.64	1021	865.868861	155.131139	607.612751
20.66	1071	949.927059	121.072941	607.146896
20.68	1208	1021.936665	186.063335	606.680647
20.7	1261	1064.292625	196.707375	606.21402
20.72	1224	1060.631081	163.368919	605.747034
20.74	1168	1008.604224	159.395776	605.279708
20.76	1064	928.490072	135.509928	604.812058
20.78	936	841.89118	94.10882	604.344103
20.8	816	765.205693	50.794307	603.875861
20.82	737	712.243491	24.756509	603.40735
20.84	683	680.681297	2.318703	602.938588
20.86	670	661.662203	8.337797	602.469593
20.88	651	649.462805	1.537195	602.000384
20.9	688	641.171594	46.828406	601.530977
20.92	648	635.27269	12.72731	601.061392
20.94	635	630.940934	4.059066	600.591646
20.96	645	627.725676	17.274324	600.121757
20.98	660	625.311291	34.688709	599.651744
21	639	623.456034	15.543966	599.181623
21.02	619	622.039368	-3.039368	598.711415
21.04	650	620.926539	29.073461	598.241135
21.06	666	620.095273	45.904727	597.770802
21.08	622	619.540956	2.459044	597.300435
21.1	613	619.245529	-6.245529	596.83005
21.12	600	619.203538	-19.203538	596.359666
21.14	589	619.420879	-30.420879	595.889301
21.16	652	619.914735	32.085265	595.418972
21.18	659	620.714605	38.285395	594.948697
21.2	624	621.864576	2.135424	594.478494
21.22	590	623.427139	-33.427139	594.00838
21.24	584	625.48923	-41.48923	593.538373
21.26	637	628.171613	8.828387	593.068491
21.28	618	631.643587	-13.643587	592.598751
21.3	663	636.14656	26.85344	592.129171
21.32	635	642.033211	-7.033211	591.659768
21.34	633	649.834995	-16.834995	591.190559
21.36	652	660.382856	-8.382856	590.721562
21.38	656	675.026949	-19.026949	590.252793
21.4	720	696.026268	23.973732	589.784271
21.42	747	727.304897	19.695103	589.316012
21.44	750	776.123331	-26.123331	588.848033
21.46	792	854.576071	-62.576071	588.380351
21.48	959	979.309368	-20.309368	587.912983
21.5	1162	1163.38898	-1.38898	587.445947
21.52	1415	1392.036604	22.963396	586.979258
21.54	1593	1615.178857	-22.178857	586.512933
21.56	1833	1781.117587	51.882413	586.046989
21.58	1836	1846.935636	-10.935636	585.581443
21.6	1738	1783.906636	-45.906636	585.11631
21.62	1538	1613.858226	-75.858226	584.651608
21.64	1274	1388.705693	-114.705693	584.187353
21.66	1034	1156.251595	-122.251595	583.72356
21.68	936	964.495263	-28.495263	583.260245
21.7	783	837.060211	-54.060211	582.797426
21.72	769	760.98822	8.01178	582.335117
21.74	658	714.804336	-56.804336	581.873334
21.76	692	685.084327	6.915673	581.412094
21.78	659	664.905014	-5.905014	580.951411
21.8	647	650.634802	-3.634802	580.491302
21.82	642	640.261272	1.738728	580.031781
21.84	588	632.615988	-44.615988	579.572863
21.86	625	627.007126	-2.007126	579.114565
21.88	637	623.04232	13.95768	578.656901
21.9	638	620.550961	17.449039	578.199886
21.92	619	619.571039	-0.571039	577.743535
21.94	589	620.3902	-31.3902	577.287863
21.96	629	623.619045	5.380955	576.832883
21.98	587	630.443283	-43.443283	576.378612
22	603	642.209775	-39.209775	575.925062
22.02	625	658.719749	-33.719749	575.472249
22.04	630	677.485362	-47.485362	575.020186
22.06	658	694.470911	-36.470911	574.568887
22.08	663	707.518873	-44.518873	574.118367
22.1	639	715.080257	-76.080257	573.668639
22.12	656	718.946833	-62.946833	573.219716
22.14	664	726.29957	-62.29957	572.771613
22.16	706	745.353606	-39.353606	572.324342
22.18	773	781.507735	-8.507735	571.877917
22.2	851	830.087161	20.912839	571.432351
22.22	925	875.561133	49.438867	570.987656
22.24	949	905.636487	43.363513	570.543846
22.26	945	910.369454	34.630546	570.100934
22.28	959	883.428097	75.571903	569.658931
22.3	798	833.997536	-35.997536	569.21785
22.32	770	774.056835	-4.056835	568.777704
22.34	702	713.608699	-11.608699	568.338505
22.36	659	666.177584	-7.177584	567.900264
22.38	645	636.368424	8.631576	567.462993
22.4	632	618.539899	13.460101	567.026705
22.42	582	607.324639	-25.324639	566.59141
22.44	606	599.79028	6.20972	566.15712
22.46	593	594.437548	-1.437548	565.723846
22.48	593	590.462812	2.537188	565.291599
22.5	613	587.407408	25.592592	564.86039
22.52	568	584.994417	-16.994417	564.430231
22.54	584	583.048727	0.951273	564.001131
22.56	583	581.455675	1.544325	563.573101
22.58	596	580.138197	15.861803	563.146151
22.6	570	579.042533	-9.042533	562.720292
22.62	548	578.1326	-30.1326	562.295533
22.64	583	577.384494	5.615506	561.871884
22.66	601	576.784077	24.215923	561.449356
22.68	573	576.326234	-3.326234	561.027957
22.7	591	576.015841	14.984159	560.607696
22.72	560	575.871136	-15.871136	560.188584
22.74	598	575.930752	22.069248	559.770628
22.76	567	576.265148	-9.265148	559.353838
22.78	592	576.991511	15.008489	558.938223
22.8	575	578.268881	-3.268881	558.523791
22.82	564	580.181526	-16.181526	558.11055
22.84	555	582.792301	-27.792301	557.698509
22.86	577	585.894269	-8.894269	557.287675
22.88	640	588.539545	51.460455	556.878057
22.9	631	590.390652	40.609348	556.469662
22.92	594	590.757109	3.242891	556.062497
22.94	602	590.1635	11.8365	555.656571
22.96	555	588.77945	-33.77945	555.251889
22.98	569	587.21827	-18.21827	554.84846
23	527	586.100062	-59.100062	554.44629
23.02	571	586.086552	-15.086552	554.045385
23.04	554	587.363326	-33.363326	553.645753
23.06	627	589.754617	37.245383	553.247399
23.08	649	593.18304	55.81696	552.850329
23.1	597	597.748015	-0.748015	552.45455
23.12	628	603.708404	24.291596	552.060068
23.14	605	611.508388	-6.508388	551.666887
23.16	633	621.865411	11.134589	551.275013
23.18	643	635.951173	7.048827	550.884453
23.2	667	655.730747	11.269253	550.49521
23.22	665	684.557264	-19.557264	550.107289
23.24	657	728.218811	-71.218811	549.720696
23.26	758	796.442126	-38.442126	549.335435
23.28	839	903.780182	-64.780182	548.951511
23.3	1022	1065.21475	-43.21475	548.568926
23.32	1246	1278.28163	-32.28163	548.187687
23.34	1541	1504.824595	36.175405	547.807795
23.36	1717	1692.398827	24.601173	547.429256
23.38	1816	1807.355001	8.644999	547.052073
23.4	1845	1823.935342	21.064658	546.676248
23.42	1730	1739.653637	-9.653637	546.301786
23.44	1508	1600.964473	-92.964473	545.928688
23.46	1348	1457.225051	-109.225051	545.556959
23.48	1255	1344.855316	-89.855316	545.186599
23.5	1240	1287.393161	-47.393161	544.817613
23.52	1294	1268.105953	25.894047	544.450002
23.54	1266	1251.241872	14.758128	544.083768
23.56	1186	1208.872365	-22.872365	543.718913
23.58	1091	1130.731575	-39.731575	543.355439
23.6	963	1027.629235	-64.629235	542.993348
23.62	833	914.215308	-81.215308	542.63264
23.64	742	807.927734	-65.927734	542.273318
23.66	685	727.899185	-42.899185	541.915381
23.68	676	677.20139	-1.20139	541.558832
23.7	641	645.956797	-4.956797	541.203669
23.72	588	625.639656	-37.639656	540.849895
23.74	586	611.619405	-25.619405	540.49751
23.76	598	601.479258	-3.479258	540.146513
23.78	585	593.888369	-8.888369	539.796904
23.8	615	588.0671	26.9329	539.448684
23.82	591	583.534505	7.465495	539.101852
23.84	590	579.982689	10.017311	538.756407
23.86	562	577.2109	-15.2109	538.412349
23.88	605	575.089828	29.910172	538.069677
23.9	572	573.542727	-1.542727	537.72839
23.92	580	572.537626	7.462374	537.388486
23.94	596	572.088866	23.911134	537.049964
23.96	575	572.269828	2.730172	536.712823
23.98	584	573.241771	10.758229	536.377061
24	637	575.310124	61.689876	536.042675
24.02	597	579.023104	17.976896	535.709665
24.04	581	585.308861	-4.308861	535.378027
24.06	625	595.510742	29.489258	535.047759
24.08	636	610.846082	25.153918	534.718859
24.1	651	630.802548	20.197452	534.391324
24.12	688	651.648796	36.351204	534.06515
24.14	658	668.513429	-10.513429	533.740336
24.16	694	678.517268	15.482732	533.416877
24.18	702	679.636779	22.363221	533.09477
24.2	661	671.433382	-10.433382	532.774012
24.22	590	656.968144	-66.968144	532.454598
24.24	613	639.821518	-26.821518	532.136526
24.26	653	623.683932	29.316068	531.819791
24.28	649	612.957679	36.042321	531.504388
24.3	614	609.018744	4.981256	531.190314
24.32	592	610.316396	-18.316396	530.877564
24.34	613	615.551051	-2.551051	530.566133
24.36	606	624.417004	-18.417004	530.256016
24.38	643	637.394217	5.605783	529.947208
24.4	650	655.736064	-5.736064	529.639704
24.42	651	681.752222	-30.752222	529.3335
24.44	724	719.460151	4.539849	529.028588
24.46	786	775.818125	10.181875	528.724965
24.48	874	862.770273	11.229727	528.422623
24.5	952	999.748268	-47.748268	528.121557
24.52	1158	1213.472597	-55.472597	527.821762
24.54	1466	1524.142182	-58.142182	527.52323
24.56	1965	1908.828865	56.171135	527.225955
24.58	2417	2285.821439	131.178561	526.929932
24.6	2689	2569.391141	119.608859	526.635152
24.62	2930	2707.837089	222.162911	526.34161
24.64	2788	2663.241317	124.758683	526.049298
24.66	2323	2440.495664	-117.495664	525.75821
24.68	2040	2100.399013	-60.399013	525.468338
24.7	1622	1707.632374	-85.632374	525.179675
24.72	1334	1337.284562	-3.284562	524.892213
24.74	1051	1061.602476	-10.602476	524.605945
24.76	850	891.066597	-41.066597	524.320862
24.78	761	789.059852	-28.059852	524.036958
24.8	721	724.707221	-3.707221	523.754223
24.82	715	681.494177	33.505823	523.47265
24.84	670	651.028812	18.971188	523.19223
24.86	637	628.592617	8.407383	522.912956
24.88	607	611.697206	-4.697206	522.634817
24.9	602	598.557845	3.442155	522.357807
24.92	580	588.359764	-8.359764	522.081915
24.94	613	580.207142	32.792858	521.807132
24.96	531	573.600601	-42.600601	521.533451
24.98	588	568.195888	19.804112	521.260861
25	597	563.751653	33.248347	520.989354
25.02	559	560.097877	-1.097877	520.718919
25.04	544	557.116888	-13.116888	520.449547
25.06	531	554.73245	-23.73245	520.181229
25.08	564	552.904831	11.095169	519.913954
25.1	543	551.631463	-8.631463	519.647713
25.12	549	550.954575	-1.954575	519.382496
25.14	545	550.979461	-5.979461	519.118292
25.16	538	551.909751	-13.909751	518.855092
25.18	578	554.110906	23.889094	518.592884
25.2	565	558.223927	6.776073	518.331659
25.22	602	565.353824	36.646176	518.071406
25.24	612	577.311341	34.688659	517.812113
25.26	588	596.666446	-8.666446	517.553771
25.28	680	625.723018	54.276982	517.296369
25.3	742	663.206889	78.793111	517.039895
25.32	809	701.374629	107.625371	516.784338
25.34	896	730.674636	165.325364	516.529687
25.36	881	746.298946	134.701054	516.275931
25.38	879	745.425706	133.574294	516.023058
25.4	808	726.919851	81.080149	515.771057
25.42	760	695.243653	64.756347	515.519916
25.44	688	656.146035	31.853965	515.269624
25.46	625	616.051695	8.948305	515.020168
25.48	579	583.794553	-4.794553	514.771538
25.5	597	562.988079	34.011921	514.52372
25.52	584	550.468235	33.531765	514.276703
25.54	565	542.631605	22.368395	514.030475
25.56	552	537.399123	14.600877	513.785024
25.58	531	533.734847	-2.734847	513.540336
25.6	563	531.113254	31.886746	513.296401
25.62	497	529.286764	-32.286764	513.053205
25.64	543	528.050723	14.949277	512.810736
25.66	546	527.309072	18.690928	512.568981
25.68	529	527.254653	1.745347	512.327928
25.7	497	528.09463	-31.09463	512.087563
25.72	517	529.880267	-12.880267	511.847875
25.74	541	532.315967	8.684033	511.608849
25.76	569	534.857442	34.142558	511.370474
25.78	505	536.71399	-31.71399	511.132736
25.8	503	537.326754	-34.326754	510.895622
25.82	542	536.547229	5.452771	510.659119
25.84	556	534.51945	21.48055	510.423213
25.86	521	531.502639	-10.502639	510.187892
25.88	517	527.608287	-10.608287	509.953142
25.9	521	523.38888	-2.38888	509.718949
25.92	492	520.023013	-28.023013	509.485301
25.94	468	517.848212	-49.848212	509.252183
25.96	493	516.172122	-23.172122	509.019582
25.98	523	514.743515	8.256485	508.787485
26	483	514.148953	-31.148953	508.555878
26.02	491	513.685841	-22.685841	508.324746
26.04	520	513.310459	6.689541	508.094077
26.06	543	512.998093	30.001907	507.863857
26.08	538	512.734232	25.265768	507.634071
26.1	517	512.509078	4.490922	507.404706
26.12	515	512.317089	2.682911	507.175748
26.14	504	512.15377	-8.15377	506.947183
26.16	513	512.017888	0.982112	506.718997
26.18	570	511.908462	58.091538	506.491176
26.2	506	511.824952	-5.824952	506.263705
26.22	501	511.769664	-10.769664	506.036572
26.24	466	511.748156	-45.748156	505.80976
26.26	478	511.774107	-33.774107	505.583258
26.28	485	511.881704	-26.881704	505.357049
26.3	487	512.158109	-25.158109	505.131121
26.32	492	512.552077	-20.552077	504.905458
26.34	526	512.862258	13.137742	504.680047
26.36	505	513.165172	-8.165172	504.454873
26.38	537	513.672388	23.327612	504.229923
26.4	511	514.343102	-3.343102	504.00518
26.42	504	514.978566	-10.978566	503.780632
26.44	530	515.627751	14.372249	503.556264
26.46	507	516.38022	-9.38022	503.332062
26.48	485	517.18077	-32.18077	503.108011
26.5	529	518.002521	10.997479	502.884097
26.52	510	518.848726	-8.848726	502.660305
26.54	526	519.727578	6.272422	502.436621
26.56	468	520.676973	-52.676973	502.213031
26.58	536	521.758769	14.241231	501.98952
26.6	519	523.043156	-4.043156	501.766074
26.62	524	524.634264	-0.634264	501.542678
26.64	507	526.658636	-19.658636	501.319319
26.66	562	529.279783	32.720217	501.095981
26.68	518	532.661037	-14.661037	500.87265
26.7	508	537.023454	-29.023454	500.649312
26.72	540	542.719342	-2.719342	500.425953
26.74	561	550.350412	10.649588	500.202558
26.76	588	560.859881	27.140119	499.979112
26.78	583	575.949852	7.050148	499.755602
26.8	609	598.264692	10.735308	499.532013
26.82	674	631.773153	42.226847	499.30833
26.84	689	681.392549	7.607451	499.08454
26.86	779	749.001839	29.998161	498.860628
26.88	863	826.624067	36.375933	498.63658
26.9	916	900.136862	15.863138	498.412382
26.92	991	963.827713	27.172287	498.188019
26.94	1069	1020.441979	48.558021	497.963477
26.96	1081	1075.5326	5.4674	497.738742
26.98	1156	1142.262323	13.737677	497.5138
27	1205	1228.902329	-23.902329	497.288636
27.02	1236	1317.951254	-81.951254	497.063237
27.04	1331	1382.266045	-51.266045	496.837589
27.06	1405	1413.803374	-8.803374	496.611678
27.08	1368	1409.852188	-41.852188	496.385489
27.1	1261	1359.553775	-98.553775	496.159008
27.12	1172	1263.283285	-91.283285	495.932223
27.14	1016	1130.504171	-114.504171	495.705118
27.16	953	973.703629	-20.703629	495.47768
27.18	796	826.960965	-30.960965	495.249896
27.2	643	722.781208	-79.781208	495.02175
27.22	643	660.100403	-17.100403	494.793231
27.24	592	622.922846	-30.922846	494.564324
27.26	571	599.974738	-28.974738	494.335015
27.28	599	585.372349	13.627651	494.105291
27.3	546	576.113933	-30.113933	493.875139
27.32	599	570.634357	28.365643	493.644544
27.34	558	568.144027	-10.144027	493.413494
27.36	553	568.342995	-15.342995	493.181975
27.38	565	571.325304	-6.325304	492.949974
27.4	544	577.605676	-33.605676	492.717478
27.42	566	588.265359	-22.265359	492.484473
27.44	610	605.268491	4.731509	492.250947
27.46	598	632.024602	-34.024602	492.016886
27.48	671	674.22059	-3.22059	491.782277
27.5	738	740.595438	-2.595438	491.547108
27.52	833	841.952139	-8.952139	491.311365
27.54	949	983.533854	-34.533854	491.075036
27.56	1181	1148.800083	32.199917	490.838107
27.58	1346	1298.292993	47.707007	490.600567
27.6	1547	1400.109549	146.890451	490.362403
27.62	1532	1444.969736	87.030264	490.123602
27.64	1511	1429.344455	81.655545	489.884152
27.66	1295	1354.255501	-59.255501	489.64404
27.68	1145	1230.229587	-85.229587	489.403254
27.7	1030	1071.887027	-41.887027	489.161782
27.72	893	908.195264	-15.195264	488.919611
27.74	777	777.033211	-0.033211	488.67673
27.76	694	692.777987	1.222013	488.433127
27.78	606	643.921472	-37.921472	488.18879
27.8	602	615.873035	-13.873035	487.943706
27.82	595	600.321672	-5.321672	487.697864
27.84	579	593.487448	-14.487448	487.451253
27.86	581	594.1868	-13.1868	487.203861
27.88	547	603.094321	-56.094321	486.955677
27.9	630	622.531674	7.468326	486.706688
27.92	619	655.971083	-36.971083	486.456884
27.94	691	706.106665	-15.106665	486.206254
27.96	734	769.620253	-35.620253	485.954786
27.98	894	834.297225	59.702775	485.702469
28	961	888.245248	72.754752	485.449293
28.02	977	929.66059	47.33941	485.195247
28.04	945	962.211722	-17.211722	484.940319
28.06	971	990.684978	-19.684978	484.684499
28.08	973	1020.093005	-47.093005	484.427777
28.1	999	1045.325742	-46.325742	484.170142
28.12	1035	1054.507578	-19.507578	483.911584
28.14	980	1047.877683	-67.877683	483.652093
28.16	981	1030.366093	-49.366093	483.391657
28.18	933	996.854766	-63.854766	483.130269
28.2	892	942.636284	-50.636284	482.867916
28.22	832	869.625231	-37.625231	482.60459
28.24	763	783.206823	-20.206823	482.340281
28.26	652	697.824259	-45.824259	482.074979
28.28	614	631.209825	-17.209825	481.808675
28.3	577	587.836838	-10.836838	481.541359
28.32	566	561.147804	4.852196	481.273022
28.34	530	543.891626	-13.891626	481.003655
28.36	504	532.125233	-28.125233	480.733248
28.38	547	523.786568	23.213432	480.461793
28.4	535	517.460456	17.539544	480.189281
28.42	510	512.476604	-2.476604	479.915702
28.44	490	508.462643	-18.462643	479.641049
28.46	496	505.404945	-9.404945	479.365313
28.48	513	502.892581	10.107419	479.088486
28.5	485	500.802404	-15.802404	478.810559
28.52	511	499.047366	11.952634	478.531523
28.54	483	497.5648	-14.5648	478.251372
28.56	473	496.309019	-23.309019	477.970097
28.58	504	495.246539	8.753461	477.687689
28.6	511	494.352976	16.647024	477.404143
28.62	486	493.610981	-7.610981	477.119449
28.64	502	493.009543	8.990457	476.833601
28.66	482	492.541881	-10.541881	476.546591
28.68	475	492.206865	-17.206865	476.258411
28.7	516	492.009354	23.990646	475.969056
28.72	480	491.962903	-11.962903	475.678518
28.74	479	492.096198	-13.096198	475.386789
28.76	484	492.468991	-8.468991	475.093864
28.78	484	493.209472	-9.209472	474.799735
28.8	515	494.200067	20.799933	474.504397
28.82	475	495.281022	-20.281022	474.207843
28.84	532	496.737953	35.262047	473.910067
28.86	505	498.806635	6.193365	473.611062
28.88	517	501.42985	15.57015	473.310822
28.9	527	504.723715	22.276285	473.009343
28.92	524	509.518921	14.481079	472.706618
28.94	493	516.494984	-23.494984	472.402642
28.96	527	526.502466	0.497534	472.097408
28.98	514	541.056969	-27.056969	471.790913
29	576	560.874722	15.125278	471.48315
29.02	606	585.721439	20.278561	471.174115
29.04	577	614.021667	-37.021667	470.863802
29.06	573	647.196719	-74.196719	470.552208
29.08	648	690.431062	-42.431062	470.239327
29.1	704	750.554888	-46.554888	469.925155
29.12	831	832.316748	-1.316748	469.609687
29.14	851	929.395061	-78.395061	469.29292
29.16	1038	1018.785778	19.214222	468.974849
29.18	1071	1077.749859	-6.749859	468.655469
29.2	1135	1102.364814	32.635186	468.334779
29.22	1045	1096.269269	-51.269269	468.012772
29.24	1050	1058.868675	-8.868675	467.689447
29.26	886	990.730677	-104.730677	467.3648
29.28	812	895.496404	-83.496404	467.038827
29.3	734	784.862178	-50.862178	466.711525
29.32	648	684.066907	-36.066907	466.382891
29.34	651	613.055908	37.944092	466.052922
29.36	560	569.941225	-9.941225	465.721616
29.38	496	543.709591	-47.709591	465.38897
29.4	553	526.7998	26.2002	465.054982
29.42	504	515.303853	-11.303853	464.719648
29.44	482	507.050571	-25.050571	464.382968
29.46	529	500.992924	28.007076	464.044938
29.48	488	496.459914	-8.459914	463.705558
29.5	496	492.921357	3.078643	463.364824
29.52	504	490.161416	13.838584	463.022737
29.54	501	487.952577	13.047423	462.679293
29.56	502	486.350645	15.649355	462.334492
29.58	525	485.147261	39.852739	461.988332
29.6	508	484.289761	23.710239	461.640813
29.62	458	483.746052	-25.746052	461.291933
29.64	490	483.498873	6.501127	460.941692
29.66	492	483.54201	8.45799	460.590089
29.68	506	483.880677	22.119323	460.237123
29.7	474	484.537831	-10.537831	459.882795
29.72	481	485.559471	-4.559471	459.527103
29.74	492	487.020546	4.979454	459.170047
29.76	504	489.041987	14.958013	458.811629
29.78	506	491.736046	14.263954	458.451847
29.8	481	495.186826	-14.186826	458.090703
29.82	459	499.670126	-40.670126	457.728196
29.84	498	505.701805	-7.701805	457.364327
29.86	537	513.911246	23.088754	456.999097
29.88	540	525.21646	14.78354	456.632507
29.9	521	541.223347	-20.223347	456.264558
29.92	596	564.616081	31.383919	455.89525
29.94	618	599.732402	18.267598	455.524586
29.96	676	653.46798	22.53202	455.152566
29.98	780	735.636004	44.363996	454.779192
30	860	856.622574	3.377426	454.404466
30.02	1053	1016.566703	36.433297	454.02839
30.04	1289	1187.312922	101.687078	453.650965
30.06	1390	1322.460378	67.539622	453.272193
30.08	1557	1399.151991	157.848009	452.892078
30.1	1592	1422.551515	169.448485	452.510621
30.12	1543	1398.568614	144.431386	452.127824
30.14	1292	1327.466866	-35.466866	451.743691
30.16	1183	1207.846935	-24.846935	451.358224
30.18	1031	1045.497763	-14.497763	450.971426
30.2	911	872.029551	38.970449	450.583299
30.22	794	732.003737	61.996263	450.193848
30.24	635	641.283732	-6.283732	449.803076
30.26	637	586.691277	50.308723	449.410985
30.28	593	552.804636	40.195364	449.01758
30.3	549	530.484594	18.515406	448.622865
30.32	559	514.976444	44.023556	448.226842
30.34	502	503.74277	-1.74277	447.829516
30.36	456	495.388303	-39.388303	447.430891
30.38	505	488.975569	16.024431	447.030972
30.4	478	483.86392	-5.86392	446.629762
30.42	500	479.789185	20.210815	446.227266
30.44	499	476.54737	22.45263	445.82349
30.46	507	473.959789	33.040211	445.418436
30.48	481	471.85866	9.14134	445.012111
30.5	445	470.234217	-25.234217	444.60452
30.52	468	469.253268	-1.253268	444.195667
30.54	478	468.824916	9.175084	443.785558
30.56	491	469.135068	21.864932	443.374198
30.58	498	470.495947	27.504053	442.961592
30.6	462	473.526052	-11.526052	442.547747
30.62	500	478.517569	21.482431	442.132668
30.64	507	485.476215	21.523785	441.716361
30.66	487	493.136174	-6.136174	441.298832
30.68	471	499.365765	-28.365765	440.880087
30.7	524	503.095433	20.904567	440.460132
30.72	487	504.655277	-17.655277	440.038974
30.74	504	504.45851	-0.45851	439.616619
30.76	504	502.569693	1.430307	439.193074
30.78	504	498.862425	5.137575	438.768346
30.8	495	493.541858	1.458142	438.342441
30.82	480	488.072857	-8.072857	437.915366
30.84	504	484.725955	19.274045	437.487129
30.86	482	484.937332	-2.937332	437.057737
30.88	502	489.000374	12.999626	436.627196
30.9	523	497.234577	25.765423	436.195515
30.92	549	510.897961	38.102039	435.762701
30.94	524	532.482558	-8.482558	435.328761
30.96	613	565.877663	47.122337	434.893704
30.98	656	615.80001	40.19999	434.457538
31	745	684.529995	60.470005	434.02027
31.02	805	764.95127	40.04873	433.581908
31.04	904	838.843599	65.156401	433.142461
31.06	998	890.683293	107.316707	432.701936
31.08	998	919.964195	78.035805	432.260344
31.1	1039	933.835345	105.164655	431.817691
31.12	981	935.424197	45.575803	431.373987
31.14	910	920.400913	-10.400913	430.929241
31.16	861	881.043505	-20.043505	430.483461
31.18	832	818.9219	13.0781	430.036656
31.2	813	751.630803	61.369197	429.588836
31.22	713	697.103204	15.896796	429.14001
31.24	646	657.168221	-11.168221	428.690186
31.26	589	623.667228	-34.667228	428.239375
31.28	563	590.038849	-27.038849	427.787585
31.3	536	555.313118	-19.313118	427.334827
31.32	539	523.926672	15.073328	426.88111
31.34	514	500.793273	13.206727	426.426444
31.36	483	486.126778	-3.126778	425.970838
31.38	477	477.280429	-0.280429	425.514303
31.4	501	472.251599	28.748401	425.05685
31.42	486	469.623394	16.376606	424.598487
31.44	484	468.713617	15.286383	424.139225
31.46	468	469.900369	-1.900369	423.679075
31.48	456	473.029249	-17.029249	423.218047
31.5	530	479.262853	50.737147	422.756152
31.52	510	489.579657	20.420343	422.2934
31.54	521	506.049514	14.950486	421.829802
31.56	572	531.801455	40.198545	421.365369
31.58	559	570.759575	-11.759575	420.900112
31.6	653	625.488153	27.511847	420.434041
31.62	691	691.617173	-0.617173	419.967168
31.64	805	753.820924	51.179076	419.499504
31.66	887	795.594676	91.405324	419.03106
31.68	870	813.768986	56.231014	418.561847
31.7	828	814.902056	13.097944	418.091877
31.72	805	803.331663	1.668337	417.621162
31.74	747	776.912503	-29.912503	417.149712
31.76	633	731.434295	-98.434295	416.67754
31.78	637	670.120148	-33.120148	416.204657
31.8	609	607.869254	1.130746	415.731075
31.82	547	562.205953	-15.205953	415.256806
31.84	547	538.546309	8.453691	414.781862
31.86	531	532.291097	-1.291097	414.306254
31.88	538	539.889159	-1.889159	413.829996
31.9	531	561.746019	-30.746019	413.353098
31.92	567	601.558792	-34.558792	412.875574
31.94	592	664.667991	-72.667991	412.397435
31.96	662	753.373923	-91.373923	411.918694
31.98	789	857.409778	-68.409778	411.439363
32	827	950.92659	-123.92659	410.959455
32.02	936	1010.824979	-74.824979	410.478983
32.04	939	1035.128358	-96.128358	409.997958
32.06	971	1034.192588	-63.192588	409.516394
32.08	871	1013.286866	-142.286866	409.034303
32.1	756	967.278612	-211.278612	408.551698
32.12	749	889.259785	-140.259785	408.068592
32.14	714	785.740773	-71.740773	407.584998
32.16	605	681.247355	-76.247355	407.100929
32.18	593	600.909543	-7.909543	406.616398
32.2	509	549.557141	-40.557141	406.131418
32.22	498	517.230635	-19.230635	405.646001
32.24	507	494.842203	12.157797	405.160162
32.26	489	477.84778	11.15222	404.673913
32.28	507	464.865775	42.134225	404.187268
32.3	441	455.54285	-14.54285	403.70024
32.32	437	449.269814	-12.269814	403.212843
32.34	439	445.121223	-6.121223	402.725089
32.36	464	442.458224	21.541776	402.236993
32.38	461	441.194897	19.805103	401.748567
32.4	470	441.334018	28.665982	401.259825
32.42	429	442.970811	-13.970811	400.770782
32.44	445	446.630253	-1.630253	400.28145
32.46	437	453.09259	-16.09259	399.791843
32.48	484	463.918952	20.081048	399.301975
32.5	520	481.195205	38.804795	398.81186
32.52	500	507.881767	-7.881767	398.321512
32.54	583	546.651044	36.348956	397.830943
32.56	614	596.234919	17.765081	397.340169
32.58	680	645.809809	34.190191	396.849202
32.6	727	680.383173	46.616827	396.358057
32.62	741	695.49215	45.50785	395.866748
32.64	691	697.057236	-6.057236	395.375289
32.66	715	691.108922	23.891078	394.883694
32.68	678	676.790745	1.209255	394.391976
32.7	665	647.97953	17.02047	393.90015
32.72	609	603.51874	5.48126	393.40823
32.74	563	552.427632	10.572368	392.91623
32.76	486	510.227967	-24.227967	392.424164
32.78	516	485.048022	30.951978	391.932047
32.8	481	473.896984	7.103016	391.439891
32.82	508	472.679536	35.320464	390.947712
32.84	478	480.086259	-2.086259	390.455524
32.86	526	496.960227	29.039773	389.96334
32.88	541	525.056352	15.943648	389.471176
32.9	555	564.43596	-9.43596	388.979045
32.92	601	609.333614	-8.333614	388.486961
32.94	702	649.065487	52.934513	387.99494
32.96	746	677.308103	68.691897	387.502994
32.98	767	697.095083	69.904917	387.011139
33	797	715.091746	81.908254	386.519388
33.02	752	732.494463	19.505537	386.027756
33.04	797	740.450552	56.549448	385.536257
33.06	753	727.914061	25.085939	385.044906
33.08	742	695.126276	46.873724	384.553716
33.1	714	655.438862	58.561138	384.062702
33.12	634	621.501177	12.498823	383.571879
33.14	628	594.384318	33.615682	383.08126
33.16	595	567.141491	27.858509	382.59086
33.18	569	535.099688	33.900312	382.100693
33.2	483	500.462133	-17.462133	381.610774
33.22	514	470.527711	43.472289	381.121116
33.24	484	450.146427	33.853573	380.631735
33.26	459	438.139752	20.860248	380.142643
33.28	406	431.577236	-25.577236	379.653856
33.3	433	428.548142	4.451858	379.165387
33.32	460	428.199996	31.800004	378.677252
33.34	459	430.43654	28.56346	378.189464
33.36	458	435.835492	22.164508	377.702037
33.38	459	445.465456	13.534544	377.214985
33.4	444	461.074025	-17.074025	376.728323
33.42	484	485.69649	-1.69649	376.242065
33.44	502	523.26581	-21.26581	375.756225
33.46	575	577.592075	-2.592075	375.270817
33.48	670	646.661241	23.338759	374.785856
33.5	704	715.873016	-11.873016	374.301354
33.52	824	764.549003	59.450997	373.817327
33.54	832	785.704418	46.295582	373.333788
33.56	876	787.827678	88.172322	372.850751
33.58	777	781.266363	-4.266363	372.368231
33.6	734	765.980164	-31.980164	371.88624
33.62	672	731.755756	-59.755756	371.404794
33.64	618	674.300429	-56.300429	370.923906
33.66	572	604.405705	-32.405705	370.44359
33.68	571	543.873616	27.126384	369.96386
33.7	538	507.2341	30.7659	369.484729
33.72	519	492.840531	26.159469	369.006211
33.74	479	495.460703	-16.460703	368.52832
33.76	474	513.799453	-39.799453	368.05107
33.78	508	549.952374	-41.952374	367.574474
33.8	575	606.66754	-31.66754	367.098547
33.82	649	680.95503	-31.95503	366.6233
33.84	742	755.615794	-13.615794	366.148749
33.86	862	807.04821	54.95179	365.674906
33.88	867	827.574932	39.425068	365.201785
33.9	854	826.81971	27.18029	364.729399
33.92	828	816.331088	11.668912	364.257762
33.94	723	795.885445	-72.885445	363.786887
33.96	693	753.575369	-60.575369	363.316788
33.98	630	684.264874	-54.264874	362.847477
34	575	599.679185	-24.679185	362.378967
34.02	522	523.770708	-1.770708	361.911273
34.04	426	471.95045	-45.95045	361.444406
34.06	452	440.541203	11.458797	360.97838
34.08	421	421.117423	-0.117423	360.513208
34.1	413	408.34559	4.65441	360.048903
34.12	394	399.441331	-5.441331	359.585477
34.14	372	392.93068	-20.93068	359.122944
34.16	387	387.991241	-0.991241	358.661316
34.18	393	384.135129	8.864871	358.200606
34.2	382	381.059658	0.940342	357.740826
34.22	369	378.570239	-9.570239	357.281989
34.24	396	376.538158	19.461842	356.824108
34.26	361	374.874634	-13.874634	356.367195
34.28	368	373.576329	-5.576329	355.911262
34.3	344	372.711787	-28.711787	355.456322
34.32	381	372.327095	8.672905	355.002387
34.34	376	372.394321	3.605679	354.549469
34.36	368	372.970142	-4.970142	354.09758
34.38	397	373.967204	23.032796	353.646733
34.4	402	375.153935	26.846065	353.196939
34.42	349	375.998494	-26.998494	352.74821
34.44	365	376.249178	-11.249178	352.300559
34.46	380	376.052804	3.947196	351.853996
34.48	369	375.850962	-6.850962	351.408534
34.5	368	375.626872	-7.626872	350.964184
34.52	393	375.16363	17.83637	350.520958
34.54	362	374.287797	-12.287797	350.078868
34.56	397	373.289389	23.710611	349.637924
34.58	340	372.791634	-32.791634	349.198138
34.6	374	373.297441	0.702559	348.759521
34.62	400	374.914112	25.085888	348.322085
34.64	401	377.70096	23.29904	347.885841
34.66	406	381.92499	24.07501	347.450799
34.68	402	388.125429	13.874571	347.016971
34.7	383	397.216877	-14.216877	346.584368
34.72	413	410.686404	2.313596	346.153
34.74	402	430.883994	-28.883994	345.722877
34.76	471	461.325287	9.674713	345.294012
34.78	538	506.628138	31.371862	344.866414
34.8	548	570.872055	-22.872055	344.440093
34.82	686	651.845621	34.154379	344.01506
34.84	785	732.822273	52.177727	343.591326
34.86	876	789.837346	86.162654	343.1689
34.88	883	813.904671	69.095329	342.747792
34.9	909	814.646912	94.353088	342.328014
34.92	815	806.201614	8.798386	341.909574
34.94	785	790.433948	-5.433948	341.492482
34.96	763	753.985931	9.014069	341.076749
34.98	684	688.309937	-4.309937	340.662383
35	553	602.649933	-49.649933	340.249395
35.02	511	520.764596	-9.764596	339.837794
35.04	489	461.663859	27.336141	339.427589
35.06	411	425.214544	-14.214544	339.01879
35.08	423	403.062729	19.937271	338.611405
35.1	377	388.926531	-11.926531	338.205445
35.12	400	379.409863	20.590137	337.800918
35.14	373	372.740226	0.259774	337.397832
35.16	370	367.958727	2.041273	336.996197
35.18	362	364.516604	-2.516604	336.596022
35.2	379	362.148654	16.851346	336.197315
35.22	385	360.749753	24.250247	335.800084
35.24	379	360.202532	18.797468	335.404339
35.26	380	360.337381	19.662619	335.010086
35.28	380	361.04582	18.95418	334.617336
35.3	375	361.485804	13.514196	334.226095
35.32	354	361.685712	-7.685712	333.836372
35.34	352	361.90747	-9.90747	333.448175
35.36	329	362.506742	-33.506742	333.061511
35.38	357	363.62295	-6.62295	332.676389
35.4	373	365.088645	7.911355	332.292816
35.42	387	366.969663	20.030337	331.910799
35.44	394	369.935881	24.064119	331.530346
35.46	352	375.111978	-23.111978	331.151464
35.48	375	383.918338	-8.918338	330.774161
35.5	371	398.035608	-27.035608	330.398443
35.52	434	419.833203	14.166797	330.024318
35.54	424	452.517074	-28.517074	329.651792
35.56	485	499.027973	-14.027973	329.280872
35.58	581	558.139591	22.860409	328.911565
35.6	616	618.663556	-2.663556	328.543878
35.62	681	663.475547	17.524453	328.177817
35.64	701	684.943776	16.056224	327.813388
35.66	769	689.691924	79.308076	327.450597
35.68	707	689.366115	17.633885	327.089452
35.7	644	686.636321	-42.636321	326.729957
35.72	606	670.090168	-64.090168	326.372118
35.74	615	629.723391	-14.723391	326.015943
35.76	560	569.779192	-9.779192	325.661435
35.78	523	507.4295	15.5705	325.308601
35.8	501	459.191143	41.808857	324.957447
35.82	431	427.453069	3.546931	324.607977
35.84	423	405.690089	17.309911	324.260197
35.86	411	388.62259	22.37741	323.914113
35.88	406	374.52707	31.47293	323.569728
35.9	373	363.612374	9.387626	323.227048
35.92	366	355.957508	10.042492	322.886079
35.94	371	350.796793	20.203207	322.546824
35.96	353	347.254084	5.745916	322.209288
35.98	334	344.790752	-10.790752	321.873475
36	316	343.136207	-27.136207	321.539391
36.02	310	342.160348	-32.160348	321.207039
36.04	326	341.752708	-15.752708	320.876424
36.06	363	341.926686	21.073314	320.547549
36.08	361	342.853036	18.146964	320.220418
36.1	349	344.636954	4.363046	319.895035
36.12	361	347.169904	13.830096	319.571405
36.14	351	349.807355	1.192645	319.249529
36.16	331	351.764776	-20.764776	318.929413
36.18	347	352.893725	-5.893725	318.611059
36.2	352	353.745718	-1.745718	318.29447
36.22	351	355.069588	-4.069588	317.97965
36.24	405	356.990795	48.009205	317.666601
36.26	329	359.092199	-30.092199	317.355327
36.28	315	361.516195	-46.516195	317.04583
36.3	367	364.841992	2.158008	316.738113
36.32	356	370.877231	-14.877231	316.432178
36.34	384	381.459911	2.540089	316.128028
36.36	379	398.622654	-19.622654	315.825665
36.38	440	424.944962	15.055038	315.525092
36.4	473	463.740757	9.259243	315.22631
36.42	527	517.51482	9.48518	314.929321
36.44	623	583.482881	39.517119	314.634127
36.46	689	648.956746	40.043254	314.340731
36.48	791	699.035937	91.964063	314.049133
36.5	777	732.411515	44.588485	313.759335
36.52	814	761.002417	52.997583	313.471339
36.54	817	795.804441	21.195559	313.185145
36.56	738	829.119532	-91.119532	312.900755
36.58	769	835.544989	-66.544989	312.61817
36.6	775	801.950989	-26.950989	312.337391
36.62	735	740.359266	-5.359266	312.058418
36.64	648	677.0852	-29.0852	311.781253
36.66	619	629.575427	-10.575427	311.505896
36.68	537	590.638556	-53.638556	311.232347
36.7	491	546.683624	-55.683624	310.960607
36.72	462	495.287261	-33.287261	310.690676
36.74	429	444.968174	-15.968174	310.422555
36.76	409	406.070475	2.929525	310.156242
36.78	359	380.767932	-21.767932	309.891738
36.8	382	365.08164	16.91836	309.629043
36.82	376	355.104836	20.895164	309.368157
36.84	309	348.588966	-39.588966	309.109078
36.86	333	344.369331	-11.369331	308.851807
36.88	326	341.894758	-15.894758	308.596343
36.9	299	341.004218	-42.004218	308.342685
36.92	310	341.725668	-31.725668	308.090833
36.94	345	344.120868	0.879132	307.840784
36.96	342	347.939914	-5.939914	307.592538
36.98	314	352.13158	-38.13158	307.346094
37	318	355.156422	-37.156422	307.101451
37.02	301	356.370947	-55.370947	306.858606
37.04	345	356.461604	-11.461604	306.617559
37.06	337	356.810392	-19.810392	306.378308
37.08	348	357.815645	-9.815645	306.140851
37.1	363	358.847005	4.152995	305.905185
37.12	346	359.080059	-13.080059	305.67131
37.14	307	359.222536	-52.222536	305.439223
37.16	348	361.416395	-13.416395	305.208922
37.18	322	368.422097	-46.422097	304.980404
37.2	358	382.573439	-24.573439	304.753666
37.22	346	406.02517	-60.02517	304.528708
37.24	414	441.197353	-27.197353	304.305525
37.26	489	488.987186	0.012814	304.084115
37.28	537	544.210339	-7.210339	303.864475
37.3	589	592.843472	-3.843472	303.646603
37.32	631	620.749509	10.250491	303.430494
37.34	634	626.700983	7.299017	303.216147
37.36	631	621.230379	9.769621	303.003557
37.38	542	615.474183	-73.474183	302.792721
37.4	533	608.502407	-75.502407	302.583636
37.42	488	587.160378	-99.160378	302.376298
37.44	555	544.232421	10.767579	302.170703
37.46	451	486.923412	-35.923412	301.966848
37.48	420	431.418227	-11.418227	301.764728
37.5	361	390.946236	-29.946236	301.56434
37.52	351	366.171191	-15.171191	301.36568
37.54	349	351.353255	-2.353255	301.168743
37.56	354	342.143586	11.856414	300.973525
37.58	319	336.244665	-17.244665	300.780021
37.6	314	332.496715	-18.496715	300.588227
37.62	328	330.327914	-2.327914	300.398139
37.64	359	329.488099	29.511901	300.209752
37.66	363	329.961847	33.038153	300.02306
37.68	349	331.961391	17.038609	299.838059
37.7	339	335.954369	3.045631	299.654744
37.72	372	342.702861	29.297139	299.47311
37.74	386	353.244455	32.755545	299.293151
37.76	367	368.592242	-1.592242	299.114863
37.78	402	388.669788	13.330212	298.938239
37.8	437	410.382216	26.617784	298.763275
37.82	431	427.744566	3.255434	298.589964
37.84	437	436.286663	0.713337	298.418302
37.86	447	436.913333	10.086667	298.248282
37.88	468	434.657463	33.342537	298.079898
37.9	440	433.477257	6.522743	297.913145
37.92	424	431.545048	-7.545048	297.748017
37.94	397	423.515695	-26.515695	297.584506
37.96	417	407.411098	9.588902	297.422608
37.98	399	387.264436	11.735564	297.262316
38	350	370.142719	-20.142719	297.103622
38.02	370	361.182285	8.817715	296.946522
38.04	367	360.932547	6.067453	296.791008
38.06	400	368.382499	31.617501	296.637073
38.08	372	382.578377	-10.578377	296.484712
38.1	376	401.771041	-25.771041	296.333916
38.12	455	422.03334	32.96666	296.184679
38.14	441	439.562763	1.437237	296.036995
38.16	463	454.77732	8.22268	295.890855
38.18	474	471.640887	2.359113	295.746253
38.2	474	492.593724	-18.593724	295.603182
38.22	484	512.411312	-28.411312	295.461634
38.24	491	520.186208	-29.186208	295.321601
38.26	481	511.468429	-30.468429	295.183077
38.28	491	492.18667	-1.18667	295.046053
38.3	454	472.898565	-18.898565	294.910523
38.32	428	459.295981	-31.295981	294.776478
38.34	411	446.390871	-35.390871	294.64391
38.36	393	427.831304	-34.831304	294.512812
38.38	381	403.995491	-22.995491	294.383176
38.4	375	380.674986	-5.674986	294.254993
38.42	370	364.346674	5.653326	294.128255
38.44	370	356.645058	13.354942	294.002955
38.46	318	355.769534	-37.769534	293.879084
38.48	349	360.579508	-11.579508	293.756634
38.5	346	371.399579	-25.399579	293.635596
38.52	384	389.841336	-5.841336	293.515962
38.54	381	418.688554	-37.688554	293.397723
38.56	426	461.680573	-35.680573	293.280871
38.58	537	521.764111	15.235889	293.165397
38.6	612	595.761207	16.238793	293.051292
38.62	671	667.450477	3.549523	292.938547
38.64	815	714.523158	100.476842	292.827155
38.66	819	729.098816	89.901184	292.717105
38.68	789	722.438414	66.561586	292.608388
38.7	794	713.612511	80.387489	292.500996
38.72	680	710.013226	-30.013226	292.39492
38.74	668	695.523599	-27.523599	292.29015
38.76	615	652.53516	-37.53516	292.186677
38.78	572	582.403371	-10.403371	292.084491
38.8	556	503.513643	52.486357	291.983584
38.82	403	438.866261	-35.866261	291.883946
38.84	392	397.467428	-5.467428	291.785568
38.86	393	374.285855	18.714145	291.688439
38.88	353	362.502178	-9.502178	291.592551
38.9	359	357.597046	1.402954	291.497893
38.92	348	356.173233	-8.173233	291.404456
38.94	393	355.410757	37.589243	291.312231
38.96	364	354.078263	9.921737	291.221207
38.98	332	352.698227	-20.698227	291.131374
39	343	352.446554	-9.446554	291.042723
39.02	376	353.269444	22.730556	290.955244
39.04	382	352.919969	29.080031	290.868926
39.06	368	349.365974	18.634026	290.78376
39.08	340	342.869916	-2.869916	290.699736
39.1	360	335.512318	24.487682	290.616843
39.12	320	329.486455	-9.486455	290.535071
39.14	321	324.981143	-3.981143	290.45441
39.16	333	320.800221	12.199779	290.37485
39.18	320	316.327341	3.672659	290.29638
39.2	307	311.87771	-4.87771	290.21899
39.22	325	308.212733	16.787267	290.14267
39.24	320	305.691784	14.308216	290.067409
39.26	313	304.089757	8.910243	289.993196
39.28	317	303.12208	13.87792	289.920022
39.3	300	302.528776	-2.528776	289.847875
39.32	309	302.23812	6.76188	289.776745
39.34	302	302.156489	-0.156489	289.706621
39.36	322	302.287297	19.712703	289.637493
39.38	308	302.628074	5.371926	289.56935
39.4	320	303.172021	16.827979	289.502182
39.42	313	303.888146	9.111854	289.435977
39.44	304	304.743387	-0.743387	289.370724
39.46	295	305.771267	-10.771267	289.306414
39.48	315	307.109945	7.890055	289.243034
39.5	308	308.944522	-0.944522	289.180575
39.52	320	311.45579	8.54421	289.119025
39.54	335	314.858948	20.141052	289.058373
39.56	330	319.504935	10.495065	288.998608
39.58	312	326.080554	-14.080554	288.93972
39.6	315	335.648967	-20.648967	288.881697
39.62	333	349.727495	-16.727495	288.824529
39.64	354	370.29186	-16.29186	288.768203
39.66	426	399.502541	26.497459	288.71271
39.68	459	438.33167	20.66833	288.658038
39.7	505	483.454006	21.545994	288.604176
39.72	664	525.107906	138.892094	288.551113
39.74	632	553.18233	78.81767	288.498838
39.76	704	567.285713	136.714287	288.447339
39.78	661	576.187333	84.812667	288.396606
39.8	606	588.698678	17.301322	288.346626
39.82	611	602.122012	8.877988	288.29739
39.84	575	601.25531	-26.25531	288.248885
39.86	540	576.593082	-36.593082	288.201101
39.88	558	534.314722	23.685278	288.154027
39.9	480	489.59871	-9.59871	288.10765
39.92	417	454.718082	-37.718082	288.06196
39.94	410	428.952472	-18.952472	288.016946
39.96	375	405.290861	-30.290861	287.972595
39.98	380	381.317219	-1.317219	287.928898
40	352	359.598044	-7.598044	287.885843
40.02	310	343.76444	-33.76444	287.843417
40.04	349	334.614258	14.385742	287.801611
40.06	364	330.621255	33.378745	287.760413
40.08	329	330.416348	-1.416348	287.719811
40.1	299	333.742637	-34.742637	287.679794
40.12	326	341.050284	-15.050284	287.640351
40.14	325	353.433665	-28.433665	287.601471
40.16	359	371.55601	-12.55601	287.563141
40.18	386	394.417177	-8.417177	287.525352
40.2	385	417.162843	-32.162843	287.488092
40.22	408	432.648356	-24.648356	287.451349
40.24	402	437.401771	-35.401771	287.415112
40.26	395	434.514076	-39.514076	287.37937
40.28	433	430.973487	2.026513	287.344111
40.3	387	431.301443	-44.301443	287.309325
40.32	397	431.518029	-34.518029	287.275
40.34	384	424.113949	-40.113949	287.241124
40.36	427	407.030664	19.969336	287.207687
40.38	362	385.026275	-23.026275	287.174678
40.4	334	366.481183	-32.481183	287.142084
40.42	361	357.368139	3.631861	287.109896
40.44	328	358.221836	-30.221836	287.078101
40.46	367	366.913966	0.086034	287.046689
40.48	396	380.001767	15.998233	287.015648
40.5	403	392.061687	10.938313	286.984968
40.52	428	397.958572	30.041428	286.954637
40.54	457	396.939194	60.060806	286.924644
40.56	430	392.656222	37.343778	286.894978
40.58	404	389.847959	14.152041	286.865628
40.6	416	389.466189	26.533811	286.836582
40.62	387	386.594958	0.405042	286.807831
40.64	342	376.565068	-34.565068	286.779363
40.66	356	359.918719	-3.918719	286.751166
40.68	361	341.154554	19.845446	286.723231
40.7	332	325.62097	6.37903	286.695545
40.72	353	315.460774	37.539226	286.668099
40.74	301	309.355417	-8.355417	286.640881
40.76	307	305.596207	1.403793	286.613881
40.78	305	303.180681	1.819319	286.587087
40.8	312	301.588586	10.411414	286.560489
40.82	299	300.545578	-1.545578	286.534076
40.84	316	299.882065	16.117935	286.507838
40.86	295	299.498529	-4.498529	286.481763
40.88	314	299.361128	14.638872	286.455841
40.9	323	299.450834	23.549166	286.430062
40.92	267	299.765685	-32.765685	286.404414
40.94	316	300.296499	15.703501	286.378888
40.96	310	301.033848	8.966152	286.353473
40.98	331	301.98428	29.01572	286.328157
41	337	303.155468	33.844532	286.302932
41.02	323	304.610935	18.389065	286.277786
41.04	298	306.482675	-8.482675	286.252709
41.06	354	308.959122	45.040878	286.22769
41.08	323	312.268059	10.731941	286.20272
41.1	342	316.784315	25.215685	286.177788
41.12	309	323.051691	-14.051691	286.152884
41.14	330	331.829475	-1.829475	286.127998
41.16	326	344.361843	-18.361843	286.103119
41.18	345	362.38235	-17.38235	286.078238
41.2	371	388.193607	-17.193607	286.053344
41.22	389	423.523533	-34.523533	286.028428
41.24	435	467.87945	-32.87945	286.003479
41.26	518	515.194392	2.805608	285.978488
41.28	575	556.814753	18.185247	285.953445
41.3	651	590.484032	60.515968	285.92834
41.32	633	622.64041	10.35959	285.903162
41.34	674	660.91799	13.08201	285.877904
41.36	714	701.238289	12.761711	285.852554
41.38	755	724.040608	30.959392	285.827104
41.4	705	714.445102	-9.445102	285.801543
41.42	712	677.77322	34.22678	285.775862
41.44	652	634.084477	17.915523	285.750052
41.46	580	600.948685	-20.948685	285.724103
41.48	561	574.669265	-13.669265	285.698007
41.5	495	540.113246	-45.113246	285.671753
41.52	494	492.262774	1.737226	285.645332
41.54	437	438.496476	-1.496476	285.618736
41.56	417	392.217119	24.782881	285.591955
41.58	365	360.859083	4.140917	285.564979
41.6	358	341.634381	16.365619	285.537801
41.62	324	329.672652	-5.672652	285.510411
41.64	308	321.949362	-13.949362	285.4828
41.66	322	316.878148	5.121852	285.45496
41.68	318	313.644738	4.355262	285.426881
41.7	326	311.658698	14.341302	285.398555
41.72	317	310.62082	6.37918	285.369973
41.74	291	309.948383	-18.948383	285.341127
41.76	320	309.119516	10.880484	285.312008
41.78	321	307.981344	13.018656	285.282608
41.8	289	306.775225	-17.775225	285.252917
41.82	294	305.891507	-11.891507	285.222929
41.84	287	305.470578	-18.470578	285.192634
[truncated: 13,632 more rows]
